# Supplementary material for: Proteomic analysis and functional validation reveal distinct therapeutic capabilities related to priming of mesenchymal stromal/stem cells with IFN-γ and hypoxia: potential implications for their clinical use
Source: Front Cell Dev Biol. 2024 May 31;12:1385712. doi: 10.3389/fcell.2024.1385712 (PMC11179434; doi:10.3389/fcell.2024.1385712)
Supplement: Supplementary file 1 [file Table2.XLSX]

## Sheet: Exosomes (EXOs)
	LFQ Intensity
Gene names	CM Ctr_1	CM Ctr_2	CM Ctr_3	CM HYPOXIA_1	CM HYPOXIA_2	CM HYPOXIA_3	CM IFN-γ_1	CM IFN-γ_2	CM IFN-γ_3
A2M	11448000	1	1	13955000	17013000	4581000	1	1	1
AARS	9498300	9641700	23924000	15573000	13633000	21006000	12231000	23698000	15826000
AASDHPPT	1	1	5501100	4388700	3469300	3806000	1	1	1
ABCA1	12936000	14529000	15022000	16295000	1	9061300	10141000	12617000	11198000
ABCC1	12763000	13712000	21819000	30928000	23113000	16146000	17893000	14750000	21483000
ABCC4	5052700	1	11646000	8778800	7022400	4534000	4383500	1	1
ABCE1	5215400	1	10558000	5472400	3506300	5025200	1	1	3868300
ABI1	4811500	1	8776800	16798500	18654254	16552000	1	10049000	8870300
ABRACL	1	1	4564600	1	1	4678000	1	1	1
ACADVL	1	9520400	1	15264000	1	1	8475700	4999200	7531900
ACHE	1	1	1	1	1	1	7947600	1	9528600
ACLY	54997000	42610000	103930000	57602000	57809000	108570000	70060000	66797000	80583000
ACO1	11385000	9338700	11909000	13586000	14597000	15372000	9943100	12283000	9940600
ACOT7	15280000	15372000	33364000	11949000	11784000	26919000	10716000	10398000	11084000
ACSL4	10070000	3511400	37361000	13247000	8610000	30180000	3255800	1	5625000
ACTB	182310000	130160000	348750000	223670000	146130000	355600000	399380000	250320000	487910000
ACTC1	610310000	449010000	1023200000	858320000	541890000	727820000	942290000	631850000	925500000
ACTG1	2267700000	2186100000	6983500000	3308000000	2440300000	4928700000	3833600000	3027800000	4110200000
ACTN1	65855000	57970000	80033000	79511000	67664000	93149000	111110000	87612000	103010000
ACTN4	27347000	28976000	34079000	36649000	29495000	44389000	54370000	35058000	46238000
ACTR1A	20906000	13138000	27406000	17983000	18744000	17563000	17528000	18903000	13213000
ACTR2	51075000	43876000	85343000	73196000	58636000	68869000	70869000	63652000	68670000
ACTR3	52885000	40596000	68176000	62842000	53945000	75463000	63956000	54421000	54547000
ACVR1	11396000	18098000	21260000	15896000	11638000	26090000	1	1	1
ADAM10	23349000	18813000	44056000	24098000	27889000	47580000	23593000	24544000	22598000
ADAM17	1	1	1666000	7956200	5262500	8346100	1	1	1
ADAM9	4773500	5908300	17827000	6581300	6264900	11937000	7222700	5391900	7550400
ADAMTS12	1	3991200	4484900	1	1	1	1	1	1
ADAMTS13	1	1	1	1	1	1	25373000	25130000	27761000
ADAMTS7	6581600	5218600	1	1	3080400	2055800	1	1	1
ADAMTSL1	1	1	8109100	1	1	4708600	1	1	1
ADD1	1	1	12314000	9811100	1	13756000	8322500	8509700	9665500
ADGRL2	1	1	8071200	1	1	4370600	1	1	1
ADH5	24583000	15762000	30757000	43121000	21219000	29924000	35882000	26179000	37772000
ADK	15100000	14455000	18469000	14473000	16312000	19124000	18632000	20574000	15627000
ADSL	1	1	7191600	1	1	9246000	6501000	7422100	7620300
ADSS	1	1	3948500	1	1	4849600	1	1	1
AEBP1	1	1	6676900	1	1	10799000	1	14229000	12175000
AGRN	386660000	361220000	120570000	143840000	217250000	158080000	90130000	110690000	88046000
AHCY	32673000	25396000	32109000	27628000	33565000	22306000	42884000	68857000	64163000
AHCYL1	1	1	5419200	10597000	1	1	1	1	6667700
AHNAK	83075000	113450000	682480000	169310000	148600000	527650000	220390000	260800000	242410000
AIDA	7062400	1	17780000	9066900	1	25025000	1	7291500	8593300
AIMP2	1	1	12705000	1	1	10902000	1	1	1
AK1	5929200	1	8006800	9065200	8086100	8922200	1	6560900	1
AKAP12	1	1	12078000	1	1	13736000	1	1	1
AKR1A1	1	1	13543000	1	1	4954600	7153600	14399000	10325000
AKR1B1	33114000	27829000	18863000	35481000	44104000	16024000	6925600	11070000	9390800
AKR1C3	10886000	1	5947800	10192000	1	1	1	1	1
AKR7A2	1	1	12711000	10502000	1	9333700	1	10886000	1
ALCAM	13175000	9384500	49506000	22182000	17604000	110480000	24227000	22393000	26736000
ALDH16A1	52876000	61301000	16466000	16466000	23908000	13184000	18242000	17001000	20008000
ALDH18A1	14058000	1	9221900	15064000	1	1	1	1	1
ALDH1A3	22178000	22244000	38155000	30755000	19218000	49154000	10758000	8432800	10676000
ALDH9A1	14191000	20124000	26675000	13188000	13204000	16323000	17531000	22059000	26018000
ALDOA	218110000	234310000	381990000	272010000	247450000	292480000	256660000	181860000	259120000
ALDOC	15906000	13369000	11282000	18820000	27940000	33229000	24941000	1	1
AMACR	28238000	73757000	1	14418000	18366000	1	17888000	26227000	11317000
AMPD2	1	1	7362600	1	1	8842400	1	1	1
ANGPTL2	40741000	48009000	38528000	24085000	14846000	30587000	16909000	15663000	17993000
ANGPTL4	19286000	30059000	36278000	82472000	87295000	85523000	27034000	1	16443000
ANKH	1	1	6117200	1	3963600	5743800	1	1	1
ANO6	9764100	8603400	24815000	14512000	9847000	15507000	18898000	10336000	16106000
ANP32A	14935000	75926000	5694500	1	1	8348300	35814000	109600000	66078000
ANP32B	70444000	89429000	1	1	42466000	1	89192000	67235000	53814000
ANPEP	276320000	204190000	501720000	436940000	374660000	502200000	288320000	312490000	297920000
ANTXR1	16911000	16790000	15318000	23748000	21123000	12019000	12518000	16258000	14912000
ANTXR2	1	12956000	39892000	25846000	16827000	44318000	11661000	13190000	21037000
ANXA1	123590000	87890000	509330000	208980000	164810000	449960000	504680000	436090000	511920000
ANXA10	1	1	12424000	1	1	23952000	1	1	1
ANXA11	36346000	28918000	78826000	49862000	33334000	93107000	89679000	94310000	91651000
ANXA2P2	569550000	395640000	2414800000	919750000	684950000	2253100000	2435400000	2120500000	2566300000
ANXA3	1	1	20576000	34056000	28234000	26267000	25844000	22266000	30014000
ANXA4	19756000	13506000	45256000	29938000	24323000	41814000	30726000	37116000	34665000
ANXA5	445440000	312110000	1015200000	692290000	589070000	1118000000	733000000	870310000	720680000
ANXA6	165640000	113890000	376940000	258200000	189540000	384450000	290230000	344660000	312390000
ANXA7	14010000	15558000	40988000	22113000	20011000	38210000	28699000	27934000	28276000
AOC3	10681000	36092000	1	14188000	17293000	1	1	1	1
AP1B1	1	1	3973800	1	1	3956300	1	1	1
AP1M1	1	1	3049500	4670800	1	1	4221500	1	4330900
AP2A1	26625000	21216000	45325000	34733000	26724000	47714000	25750000	27197000	31146000
AP2A2	1	5708600	10987000	10720000	7587500	10148000	1	7704100	5742200
AP2B1	31721000	19970000	49855000	34060000	29476000	47299000	26395000	27687000	35329000
AP2M1	20000000	17220000	35087000	20205000	17740000	31461000	17467000	16907000	20083000
AP3D1	1	1	2702900	1745700	2282300	1	1	1	1
APEH	10804000	11055000	11008000	8439100	10638000	12594000	9650800	9472300	10811000
APLP2	1	1	1	1	1	1	2528100	11559000	1
APOB	57532000	41340000	6430300	91037000	74619000	7626000	44336000	31583000	43345000
APOC3	1	58092000	11879000	69909000	54258000	7095400	1	7330700	1
APP	146070000	156320000	267430000	381640000	112010000	168450000	170240000	287920000	119680000
APRT	16151000	10750000	23041000	22282000	18308000	24765000	13708000	15347000	8768600
AQP1	1	1	1	1	1	1	40693000	20364000	47406000
ARCN1	13545000	11362000	30453000	10210000	13200000	19582000	12281000	11725000	13355000
ARF1	175500000	121680000	234620000	198680000	178230000	240390000	191680000	204520000	209270000
ARF4	87072000	58597000	118520000	135050000	91026000	120250000	87132000	74653000	82862000
ARF6	18502000	7435700	45038000	26001000	16008000	35666000	20608000	14979000	15999000
ARHE	1	1	10898000	1	1	11129000	1	1	1
ARHGAP1	11647000	12566000	16999000	21217000	16944000	15621000	18675000	13476000	22033000
ARHGDIA	22348000	18979000	41220000	24965000	17829000	49810000	31719000	31419000	26703000
ARL3	15329000	10632000	17845000	21973000	15891000	30324000	17311000	1	11592000
ARL6IP5	10489000	8482900	11093000	13090000	12820000	8066400	10463000	10822000	11639000
ARL8B	17252000	10983000	22702000	17196000	14570000	13908000	17693000	23270000	18898000
ARPC1A	1	6942000	12007000	8614000	1	13858000	1	9769500	1
ARPC1A	12255000	1	13982000	15320000	12551000	1	1	12586000	12052000
ARPC1B	26338000	21978000	39358000	28244000	28793000	32014000	26893000	34651000	24921000
ARPC2	22242000	16671000	29301000	29907000	28430000	27358000	19637000	30793000	27778000
ARPC3	47307000	33869000	78313000	92355000	56258000	67333000	52283000	56083000	64019000
ARPC4	67505000	61483000	77060000	126470000	98666000	144170000	123790000	76213000	82138000
ARPC5	26178000	16268000	30846000	38720000	28558000	33731000	34348000	30962000	29211000
ASL	1	1	3821100	1	1	1	4300700	1	1
ASNS	4545000	5594200	16617000	5787000	6588600	14735000	11738000	12721000	11230000
ASS1	17782000	18582000	17382000	17083000	21439000	25491000	28754000	31414000	39726000
ATIC	18370000	8225100	41741000	24298000	1	31837000	32040000	20657000	27435000
ATL3	12798000	8738200	11427000	13495000	13565000	1	12702000	11664000	12498000
ATP1A1	93476000	68255000	223250000	147050000	91848000	204950000	114860000	107290000	122290000
ATP1B1	15070000	9648700	15973000	31991000	15833000	33132000	12111000	11221000	13161000
ATP1B3	22600000	12912000	52771000	32076000	25053000	71842000	24545000	23490000	28540000
ATP2A2	6306300	9035100	6574800	21013000	8464100	1	9181800	1	7760300
ATP2B1	10582000	4229100	35806000	17914000	13354000	40350000	24714000	32753000	27608000
ATP2B4	104160000	62852000	232310000	147840000	115770000	270880000	156280000	161630000	185920000
ATP5A1	18069000	13313000	8145200	40748000	20191000	5726900	12399000	17664000	18569000
ATP5B	43518000	38450000	16799000	77108000	55569000	19854000	18214000	37924000	13558000
ATP6AP2	1	1	6016800	1	1	10352000	1	1	1
ATP6V0D1	1	1	1	17374000	15989334	15220000	1	1	1
ATP6V1A	9299600	7791100	13957000	10592000	9149000	11882000	8763000	11469000	7589500
ATP6V1B2	1	1	11313000	1	1	1	12492000	9712500	1
ATXN10	1	1	6614500	1	1	4809300	1	1	1
B2M	105220000	173310000	411020000	120040000	133070000	147830000	69818000	115310000	71389000
B4GALT1	14907000	1	36887000	15811000	1	32512000	9291000	11482000	11369000
B4GAT1	1	1	1	1	1	1	12423000	17244000	12268000
BAG2	55626000	52277000	91332000	54287000	52677000	49427000	66720000	73239000	53145000
BAG3	1	1	4225300	2482600	2848400	2066700	1	1	1
BANF1	66916000	80511000	23209000	16268000	24552000	10758000	11545000	38437000	13423000
BASP1	159510000	156550000	471090000	190790000	176110000	299110000	182430000	151110000	146610000
BAX	7398600	6613800	10346000	1	1	11222000	12154000	1	10502000
BAZ2B	1	1	1	7351400	1	1	1	1	60916000
BCAM	1	1	10662000	3455300	2591400	12479000	7678300	5614000	4521900
BCAP31	1	1	9157800	11879000	9465500	1	1	1	1
BCAT1	8073200	1	14831000	7303400	5732500	22913000	13041000	15434000	14659000
BGN	27717000	30102000	36959000	24258000	27318000	54920000	37942000	54965000	40510000
BLMH	7736500	5235600	1	1	1	9182700	12877000	1	11695000
BLVRB	8106800	7312800	9076100	1	8495300	1	12090000	31850000	1
BMP1	35261000	28704000	19316000	33077000	39554000	18486000	23147000	21843000	27001000
BMPER	8630500	11178000	15570000	6094500	7297800	11413000	17472000	27448000	7587900
BRK1	1	1	26807000	10274000	1	17988000	7823700	14572000	1
BSG	386450000	232090000	643350000	647890000	498240000	785540000	429490000	315150000	459480000
BST1	5990800	4425500	40353000	10929000	5835900	41974000	36598000	46919000	35001000
BTN2A1	1	1	21216000	5858900	1	7789100	5850500	5231700	6304300
BUB3	1	1	7462600	1	1	5272300	1	1	1
BZW1	1	1	9645600	1	1	11459000	1	11583000	1
C14orf166	1	1	8965700	5979500	1	5517400	1	1	1
C1QTNF1	22214000	33859000	10114000	18343000	40296000	12463000	1	1	1
C1R	98780000	76247000	42517000	58931000	71635000	60298000	52097000	41585000	54892000
C1S	116630000	124610000	64200000	84209000	92250000	87419000	61722000	58637000	56140000
C3	112050000	88606000	28464000	108580000	114790000	58316000	29082000	19633000	29480000
C8B	1	1	1	37523000	36683000	1	59401000	64095000	47700000
CAB39	1	1	9213900	4794000	4016600	5779400	7540400	5564600	1
CACNA2D1	77781000	49363000	36529000	107590000	81834000	49581000	27785000	28446000	25677000
CAD	17850000	16630000	124320000	16512000	17639000	69760000	32262000	18934000	44454000
CADM1	1	1	15474000	23181000	18654564	22376000	1	11865000	1
CALD1	8190600	24248000	28169000	16379000	13635000	8613900	23788000	10219000	14891000
CALM1	189380000	166060000	479090000	304530000	236700000	546360000	172610000	222970000	167410000
CALML5	1	26663000	1	1	1	7804200	1	1	1
CALR	21884000	26221000	31850000	35984000	32935000	10677000	25344000	31501000	22187000
CALU	41674000	37213000	19166000	38040000	50163000	45288000	9793100	25531000	10657000
CAMK2D	1	1	9778500	10109000	7452100	13272000	8192100	1	6369000
CAND1	21676000	16398000	24281000	27585000	21913000	29851000	25653000	33741000	26599000
CANX	20222000	23223000	13255000	40660000	25075000	13911000	28466000	14236000	28551000
CAP1	27241000	24633000	89537000	34776000	33305000	72202000	59630000	43364000	47757000
CAPN1	27608000	20904000	46213000	40236000	35671000	82360000	73724000	50720000	74569000
CAPN2	17183000	15413000	32020000	22553000	20703000	26424000	25909000	23625000	28317000
CAPN5	6605600	8561200	15401000	9177000	1	15668000	9794600	15988000	1
CAPNS1	19370000	14459000	43219000	24505000	18324000	38505000	22489000	30964000	25652000
CAPZA1	56387000	46184000	73799000	107690000	63669000	122270000	67777000	65237000	59219000
CAPZA2	9902900	8606000	14863000	16270000	10625000	18129000	9521600	1	17620000
CAPZB	43031000	33724000	58995000	46571000	39083000	60199000	44400000	35842000	48077000
CARS	1	1	4384200	1	1	7600100	1	1	1
CASK	25095000	18848000	52319000	32841000	29769000	32180000	27369000	28861000	29675000
CAV1	10918000	8659200	16569000	9209900	1	10713000	7919600	1	1
CBR1	17081000	14371000	35320000	34971000	17154000	53444000	18229000	18015000	19903000
CCDC80	520610	845390	6770900	1421900	667530	43308000	17982000	25123000	18903000
CCT2	89357000	69400000	110130000	83952000	80238000	97964000	82222000	86365000	90302000
CCT3	85414000	69575000	108420000	83019000	73183000	92635000	86442000	86475000	92705000
CCT4	37567000	33092000	50690000	43218000	41649000	41692000	46361000	46096000	49152000
CCT5	74375000	62473000	99665000	65873000	68680000	72693000	68530000	73105000	64368000
CCT6A	67147000	53176000	90077000	64055000	57209000	68293000	67393000	64543000	68307000
CCT7	39764000	35274000	49475000	38873000	33434000	42240000	46390000	37482000	43782000
CCT8	71083000	58799000	77055000	62457000	55995000	66493000	67417000	61780000	72618000
CD109	25159000	15686000	26684000	32168000	32284000	40546000	38227000	36884000	36053000
CD151	101480000	1	1	184990000	177950000	220780000	242820000	291370000	253600000
CD200	9944300	9228200	31115000	48889000	44572000	40095000	20706000	13329000	19033000
CD248	13702000	17281000	47537000	28484000	28868000	36252000	10197000	10900000	24838000
CD276	43404000	27810000	153470000	61717000	45096000	162170000	77557000	89551000	86016000
CD44	207180000	155020000	858300000	356510000	321720000	536270000	177720000	169040000	192810000
CD46	10583000	11830000	43149000	18809000	16175000	19540000	15222000	7700700	15976000
CD47	44227000	29578000	110540000	50550000	1	71974000	1	39058000	49145000
CD55	54441000	32061000	64382000	63033000	51276000	38985000	18887000	10985000	18053000
CD58	1	1	15224000	1	1	12930000	12044000	1	12293000
CD59	628860000	308010000	1429000000	860900000	674380000	1104100000	494830000	505770000	589820000
CD63	366950000	316420000	437640000	415440000	477210000	467850000	479280000	243630000	443030000
CD81	330570000	231240000	365410000	492420000	682820000	760220000	357610000	228490000	335450000
CD82	143270000	115220000	88235000	171460000	193450000	143190000	51460000	39440000	76934000
CD9	54923000	29939000	254180000	97153000	69853000	261870000	56889000	51545000	46698000
CD97	7909000	1	19901000	10576000	8724900	31263000	1	1	1
CD99	1	1	37645000	23106000	25376000	24092000	1	29687000	1
CD99	104970000	100330000	282190000	109380000	149520000	208790000	154420000	196850000	140260000
CDC37	7002100	9277700	23338000	8911800	10041000	20104000	14919000	11308000	10641000
CDC42	85263000	64155000	299260000	139930000	123360000	191140000	128270000	158930000	138830000
CDC42BPA	1	1	1	3965000	3774000	3381200	5334500	1	1
CDC42BPB	5382600	1	22782000	12717000	13759000	9062700	10574000	11316000	10867000
CDCP1	29560000	20082000	72598000	70371000	55308000	87845000	25940000	17273000	23982000
CDH11	12960000	19208000	38882000	18216000	20180000	29552000	20948000	12228000	12197000
CDH13	20937000	1	33896000	47502000	45081000	62121000	75427000	72257000	66245000
CDH2	14623000	15280000	41690000	24957000	24213000	78449000	39556000	30647000	26336000
CEMIP	2874600	1	10290000	1	1	15410000	29597000	19149000	27426000
CFH	14226000	13901000	11040000	9004600	10824000	11901000	1	1	1
CFL1	203470000	134950000	438930000	242600000	164240000	408110000	180690000	246140000	189900000
CFL2	1	1	21118000	1	1	32913000	1	1	1
CHI3L1	131450000	69396000	3363900	46499000	45111000	1455400	1	1889900	1
CHMP4B	7102300	7258900	12376000	8875800	7460100	10172000	1	6582800	4103100
CHMP6	8453600	5007300	16440000	7860400	1	24401000	1	9118700	10413000
CHP1	14273000	11867000	22779000	33206000	14845000	35364000	16524000	15268000	15148000
CHRM2	1	1	7029300	10455000	12576000	1	1	1	1
CHST14	1	1	5574200	1	1	4657200	5944500	1	1
CKAP4	27887000	28266000	23146000	74753000	39252000	13586000	58888000	35020000	60654000
CLDN11	52646000	33914000	311340000	53502000	55036000	228320000	131980000	235090000	129440000
CLDND1	7491000	6647800	15286000	7190600	6820400	13198000	5893500	7218900	7754600
CLEC11A	24112000	1	46903000	23515000	37741000	107890000	53041000	59089000	50927000
CLIC1	102010000	59637000	192040000	151610000	107370000	152040000	102150000	101070000	126140000
CLIC4	130790000	90153000	233030000	166700000	133980000	236880000	209390000	170800000	217330000
CLMP	14871000	16857000	51178000	29807000	26095000	24087000	20031000	15300000	21699000
CLSTN1	35883000	29371000	21830000	25225000	35238000	29015000	17447000	17637000	20214000
CLTA	7961400	26408000	26515000	15649000	13166000	5282400	6580600	6810100	7745900
CLTB	1	4975100	9730000	1	4038900	1	1	1	3230500
CLTC	103580000	105010000	103880000	100580000	95965000	78164000	77327000	79422000	81243000
CLU	114630000	79853000	191200000	88064000	105440000	236560000	84946000	142490000	91088000
CMPK1	1	1	9550500	7246700	1	4936400	1	3212800	1
CNDP2	1	1	7451100	4293900	4647900	11174000	1	7396400	4726500
CNN2	1	5760900	12354000	11070000	8198200	6937600	10808000	9132200	9345900
CNP	28894000	25230000	67896000	37737000	36521000	48561000	37860000	31672000	38881000
CNTN1	1	1	1	1	1	1	7832400	12442000	10911000
COL11A1	1	1	151660000	1	1	122590000	201310000	140680000	1
COL12A1	644260000	682360000	338930000	423110000	643560000	677560000	579480000	595160000	630350000
COL15A1	10637000	14547000	1	31027000	35711000	1	1	1	1
COL16A1	15694000	16464000	14294000	10125000	14097000	15280000	15090000	13508000	15705000
COL18A1	82035000	102850000	41952000	99701000	109450000	97870000	38343000	48412000	36809000
COL1A1	3730500000	3520500000	2432100000	838400000	1192600000	1529900000	2006200000	2790000000	2086600000
COL1A2	1012600000	1163300000	976320000	262510000	331390000	563380000	1057000000	1020500000	998020000
COL3A1	866250000	949070000	518320000	286470000	371720000	361270000	531160000	809140000	478700000
COL4A1	70090000	91132000	27769000	83423000	114780000	47329000	20738000	28104000	19137000
COL4A2	55406000	49299000	22139000	45874000	50496000	28286000	20619000	23984000	20063000
COL5A1	4111700	6389900	3183400	2967000	4969700	2960300	1	4925600	1
COL5A1	115160000	148380000	78832000	81130000	100390000	84282000	92562000	142260000	82195000
COL5A2	67181000	85561000	52929000	39645000	49914000	45530000	65522000	80960000	57809000
COL6A1	832230000	817980000	887030000	1926300000	2378400000	2192500000	847430000	366440000	733550000
COL6A2	600550000	707240000	694580000	1349000000	1902600000	1651300000	562640000	217440000	620670000
COL6A3	847900000	842350000	766270000	2185000000	2775100000	2354000000	737640000	300100000	738570000
COL7A1	17976000	54033000	20015000	15429000	29828000	15498000	15629000	14905000	16228000
COLGALT1	5373200	7651500	22789000	7729700	1	8560700	6198800	4318400	6627600
COMP	4392500	14402000	1	5916500	1	1	26908000	1	10376000
COMT	1	1	9753400	7674900	1	1	1	1	8596600
COPA	38659000	31252000	57255000	31272000	32636000	48393000	40325000	39971000	44354000
COPB1	22137000	18165000	37910000	25405000	19331000	39577000	18335000	21822000	24280000
COPB2	31210000	26584000	40678000	26574000	22465000	42645000	29612000	26136000	28478000
COPE	4463500	4269900	11722000	16474000	1	7519500	7275400	6152400	5679400
COPG1	21670000	18405000	36130000	21059000	21836000	29884000	17979000	22217000	21081000
COPS2	10958000	11346000	8885500	10262000	15782000	19145000	25532000	11300000	11308000
COPS3	6980700	5419800	9329700	8209800	8370000	9022500	9639900	14231000	8787000
COPS4	9699300	5885400	7502500	11023000	1	14857000	15516000	9411900	11961000
COPS5	144180000	131580000	51512000	99124000	147520000	65029000	128580000	151690000	118770000
COPS6	1	1	10842000	1	1	1	1	1	8258000
CORO1A	1	1	1	1	1	1	10300000	13660000	11054000
CORO1B	9946200	6789300	9385700	12895000	12002000	11362000	9848700	10148000	10294000
CORO1C	7911700	9071100	33853000	12684000	12028000	21623000	17590000	16190000	18404000
COTL1	19150000	17623000	105700000	30715000	32326000	46614000	41751000	32790000	35001000
CPNE1	9748900	5429100	22865000	11353000	9741100	25449000	13076000	17682000	14636000
CPNE3	14886000	12906000	34771000	22130000	17793000	34062000	25580000	25502000	24414000
CPZ	6699600	1	12332000	8524500	8301200	14827000	1	1	1
CRABP2	1	1	10965000	8689300	1	27683000	9066300	1	9564400
CRB2	1	1	13926000	16215000	18519000	15630000	13335000	18203000	16443000
CRTAP	12171000	9277100	11259000	11503000	12411000	13441000	8802000	8700000	11753000
CS	1	1	7838100	3972400	1	1	1	3466000	1
CSDE1	6309900	1	11528000	6281400	1	9065800	1	6371000	5895200
CSE1L	6661300	3123100	17384000	5315400	1	6957700	4190700	8001600	6545000
CSNK1G1	1	1	12244000	1	1	8082200	1	1	1
CSNK2A1	6012000	11667000	21746000	6588100	6188200	6296400	8785600	11733000	7895000
CSPG4	2900400	1	67942000	6605000	4153600	70217000	35048000	31474000	29433000
CSRP1	8514000	1	27028000	1	1	12946000	9174500	8767100	10220000
CST3	20052000	17539000	10910000	14387000	17156000	15131000	1	1	1
CSTB	20313000	1	39752000	1	23926000	66691000	25001000	17431000	27762000
CTHRC1	116050000	102580000	41580000	234330000	238610000	153350000	68445000	86520000	56012000
CTNNA1	58501000	40168000	174190000	91230000	66298000	183160000	106660000	93832000	103090000
CTNNA2	8211000	1	1	16394000	1	1	14870000	1	1
CTNNB1	59518000	48674000	182330000	85802000	72402000	193100000	96807000	96973000	105620000
CTNND1	22548000	17948000	72943000	36334000	29761000	68890000	37763000	38666000	38609000
CTPS1	6990100	7134200	14928000	12435000	7196200	14711000	7967300	6673500	7662300
CTSB	32884000	32342000	29788000	22857000	30364000	37745000	18097000	26504000	19900000
CTSD	6061500	5895400	7414200	7001100	1	7738000	4608000	9056400	7739800
CTTN	1	3539200	14475000	4072000	1	4493300	2580200	1	5261000
CUL1	1	1	8812500	5700100	1	5539000	1	1	1
CXCL1	122370000	70482000	21834000	55353000	83942000	11564000	1	1	1
CXCL5	51322000	39249000	1	42473000	39381000	1	1	1	1
CXCL6	1	1	7461400	18654000	21328000	17585000	1	1	1
CYB5R3	16534000	13696000	17877000	31310000	24649000	15971000	23707000	18575000	25810000
CYBRD1	1	5156600	14789000	8468100	1	9096900	9884000	16257000	11416000
CYFIP1	17407000	17612000	46628000	24723000	21387000	39867000	24758000	43039000	31820000
DAB2	1	1	2799400	1	1	6538900	1	1	1
DARS	46958000	36490000	58351000	40376000	40219000	53777000	44760000	45690000	48746000
DBN1	1	1	12930000	18314000	21070000	10194000	1	1	14885000
DBNL	1	1	1	1	1	4109000	6329500	1	1
DCBLD2	3952300	1	71491000	9875200	16169000	45488000	8022200	1	7052300
DCHS1	1	1	5994100	1	1	1	6105700	11580000	5488400
DCN	123350000	102460000	138490000	76843000	100090000	127600000	86173000	116920000	80684000
DCTN1	6825400	8424800	22445000	8702200	7770000	13523000	7492000	9624900	8647300
DCTN2	1	1	7569600	1	1	12719000	1	1	1
DDAH1	1	1	15895000	1	1	11329000	1	6108800	1
DDAH2	1	1	1	1	1	5252300	1	1	6831300
DDOST	1	1	1	15282000	1	1	1	1	10498000
DDR2	1	1	14361000	7949100	1	8806200	1	1	1
DDX1	3872200	1	10319000	4181200	1	5207500	1	4372900	1
DDX3X	10605000	15988000	27125000	18253000	13739000	16697000	16600000	12976000	16780000
DDX5	1	1	10190000	1	1	5654800	8555600	7241600	6624000
DERA	49019000	40479000	7965200	1	11470000	9647700	7329400	7107200	9025900
DFNA5	1	1	7791800	10447000	1	14884000	13751000	17367000	12880000
DHX15	7281300	4861000	10893000	1	1	8449800	7047000	8607100	7744600
DHX9	11132000	10866000	23242000	9551100	6489500	16190000	12662000	9168400	8288700
DIP2B	10415000	15384000	21411000	14927000	12313000	14519000	9693700	10683000	9736200
DIP2C	1	1	1	5341200	1	10360000	1	1	4395300
DKK3	1	7959600	1	1	6735300	1	1	1	1
DLG1	26498000	19870000	46756000	24055000	26126000	42704000	30005000	32901000	28598000
DMBT1	431610000	351690000	56508000	270400000	305600000	84644000	135900000	134590000	210280000
DNAJA1	13182000	1	28276000	15908000	16312000	18744000	9671100	9100800	9253100
DNAJA2	6541000	6961600	15607000	8741800	6027200	7511200	4078000	4930400	1
DNASE1L1	16987000	14222000	46751000	36133000	29959000	48823000	12392000	8982600	11549000
DNM2	5465600	5506900	7367600	9326900	7531200	8050900	4834500	5594300	6508700
DNPEP	100020000	47967000	20809000	66227000	82481000	40673000	71941000	84107000	58598000
DPP3	1	1	12176000	8746500	1	15578000	11769000	18055000	10558000
DPP4	266350000	171400000	326760000	323090000	261950000	325290000	162490000	172910000	167720000
DPYSL2	21775000	20205000	29446000	22493000	18095000	32992000	37467000	23346000	28477000
DPYSL3	38736000	29727000	35316000	41425000	32405000	33705000	43162000	45569000	48691000
DSC1	1	1	1	1	1	11428000	1	5984700	1
DSG1	1	8293500	1	1	1	12786000	14430000	6808700	11237000
DSG2	1	1	17083000	2192500	1	41552000	1	1	1536900
DSP	8845700	55665000	3208300	2527100	8909400	4897700	12841000	5611900	10625000
DSTN	71844000	68001000	163120000	108840000	70013000	99500000	74138000	66832000	70245000
DYNC1H1	50774000	37844000	56100000	53866000	46098000	52819000	47208000	43939000	49094000
DYNC1I2	1	1	14237000	10883000	1	1	1	1	1
DYNLL1	36156000	20468000	51029000	29580000	25869000	27819000	21910000	34538000	45992000
DYNLT1	1	1	1730100	2011400	1	1	1	1	1
ECE1	1	1	25098000	6221800	11870000	12191000	5991100	1	11094000
ECM1	1	10493000	1	1	10639000	8275600	1	9342000	1
EDIL3	508710000	373760000	1044900000	944930000	818410000	1368300000	750310000	992850000	803560000
EEF1A1	463290000	377020000	868950000	604520000	476150000	630000000	508520000	559480000	513900000
EEF1B2	1	11332000	14136000	13233000	1	1	14476000	1	18150000
EEF1D	38304000	32833000	51063000	40700000	32885000	43974000	34429000	64819000	34470000
EEF1G	42466000	30072000	63611000	37205000	38497000	62358000	34069000	38307000	42825000
EEF2	108150000	89424000	293870000	125510000	113850000	236290000	125590000	129070000	140960000
EFEMP1	1	1	10410000	1	1	9381000	6115400	9086400	8480400
EFEMP2	94135000	62836000	94092000	85078000	106790000	114470000	62745000	37639000	55993000
EFNB1	1	1	8434400	1	1	6046600	1	1	1
EGFR	19265000	13681000	73542000	37303000	29784000	86870000	35273000	34040000	30991000
EHD1	28698000	18194000	48283000	49398000	38015000	66233000	37575000	32682000	43264000
EHD2	32086000	22227000	58602000	55012000	59227000	83673000	30182000	41914000	27853000
EHD3	21954000	16104000	25976000	30655000	25074000	28088000	22978000	26814000	23146000
EHD4	14125000	11283000	36001000	41642000	22146000	72672000	24409000	21070000	23474000
EIF1	1	2592400	8638500	1	1	1	1	1	1
EIF2S1	9538200	8612700	14851000	8463600	10698000	13314000	8975100	10686000	12152000
EIF2S2	4419800	5722100	10500000	3970100	3432800	4412000	8437400	5542500	6545000
EIF2S3	12917000	11377000	22741000	15708000	11455000	21980000	13676000	15211000	19577000
EIF3A	46610000	67809000	56393000	38267000	40860000	33671000	38255000	50046000	43949000
EIF3B	13423000	12296000	21157000	15957000	10468000	15235000	13485000	9887300	12135000
EIF3CL	26493000	31698000	16718000	20521000	19977000	14420000	26227000	23171000	22524000
EIF3D	1	19297000	15083000	1	1	8491600	14839000	21204000	16491000
EIF3E	24260000	19588000	14608000	15239000	16283000	11586000	18074000	20978000	19462000
EIF3F	24758000	26089000	20879000	20029000	18770000	20853000	24505000	21862000	16844000
EIF3H	13308000	12401000	8503200	9427700	10138000	1	1	12140000	11598000
EIF3I	13469000	1	24455000	10090000	1	17350000	1	8925000	1
EIF3K	10318000	14632000	1	9546600	9350700	1	1	15908000	1
EIF3L	193500000	460400000	483640000	269360000	360180000	318170000	340050000	402720000	423810000
EIF3M	12440000	11725000	8867600	11053000	7880700	1	10390000	9857000	1
EIF4A1	96266000	66919000	169090000	103930000	79740000	176850000	95108000	95485000	101830000
EIF4A3	1	1	12628000	1	7689600	9891800	7247500	7893800	7857100
EIF4G1	5180700	7224300	12829000	5675300	3747300	4786400	1	1	4092400
EIF4H	1	1	11227000	1	1	26119000	1	1	1
EIF5	35981000	39664000	69724000	27859000	32578000	41189000	61042000	88155000	42771000
EIF5A	16317000	18938000	26354000	14518000	17091000	17809000	16030000	18794000	17966000
EIF5B	1	1	4653900	3486000	1	1	6996800	7937700	5298500
EIF6	4977200	1	11529000	1	1	1	1	5368000	1
EMILIN1	483670000	451520000	620090000	438350000	522320000	635330000	244310000	197430000	234310000
ENAH	5460300	1	10191000	6391100	4661600	8908700	11740000	13852000	12395000
ENG	23986000	16671000	49875000	68273000	53665000	69917000	45890000	22240000	32006000
ENO1	156860000	118870000	361580000	219170000	195460000	390480000	244690000	212630000	195640000
ENO2	22694000	1	9531000	22099000	1	19312000	1	1	1
ENPP1	1	1	6425100	1	1	11817000	4253900	5347000	4298100
EPB41L2	12418000	17492000	39842000	15392000	10653000	33048000	9216700	15919000	13998000
EPHA2	40244000	21625000	117370000	51109000	37634000	130990000	60307000	65738000	72174000
EPHB2	6219800	6661000	20331000	9786900	8536000	13797000	4851700	5843700	5446500
EPHB3	1	1	3956000	7236400	8452545	9778700	1	1	2536600
EPRS	28139000	25639000	52640000	23905000	21564000	39295000	31595000	29030000	32513000
ERBB2IP	1	1	12525000	3933000	1	11873000	1	4949100	2832200
ERP44	10765000	14055000	25031000	18384000	1	19050000	24698000	11719000	11083000
ESD	1	1	12230000	9076800	9548200	11209000	1	1	9230300
ESYT1	4431300	2977000	7125200	8846500	6179000	4575200	4806800	9563300	6263000
ETF1	7214100	1	23051000	6968800	4940100	19509000	6170100	5561700	1
EVA1A	21330000	21848000	17915000	1	1	46024000	26023000	1	22889000
EVA1B	22399000	15035000	32544000	52773000	31356000	56602000	19573000	14722000	20766000
EXOC4	1	1	5985400	2007100	1767900	1977100	1	1	1
EXT1	1	1	1	1	1	19279000	19458000	28715000	24293000
EXT2	1	1	7887600	7705000	8167600	11594000	9361300	9304600	13421000
EZR	18515000	24891000	62985000	30066000	31327000	53639000	36155000	39223000	33307000
F10	47529000	1	3361300	20079000	39608000	1	1	1	1
F11R	1	1	5900200	5674200	5490400	6875300	1	1	6549000
F13A1	9625000	17942000	1	10506000	12440000	1	35844000	25353000	42595000
F3	60682000	45354000	54022000	109790000	93892000	88696000	35848000	13238000	33386000
FABP5	14038000	16189000	36532000	12240000	11970000	40231000	23878000	20224000	19655000
FAH	7397100	3869900	12783000	9946800	9325700	14824000	6060700	7122000	7042400
FAM129A	11182000	10330000	22241000	10023000	1	19433000	17013000	17100000	18603000
FAM129B	15817000	13495000	48404000	29829000	26130000	49806000	15864000	22626000	16321000
FAM171A1	1	1	8411800	1	1	6981200	1	8361300	1
FAM26E	1	1	1	18225000	11144000	1	8036600	8391500	10093000
FAM3C	11299000	6513900	5689700	9967000	10991000	4115500	5436700	7400600	7969600
FAM49B	1	1	891800	22490000	8546400	21221000	1	1	1
FAM65A	1	1	13577000	6531400	1	11784000	1	1	1
FAP	80921000	57144000	66227000	97409000	81262000	60431000	49466000	42818000	38903000
FARP1	42289000	31608000	57377000	52861000	43905000	54534000	35223000	42303000	39240000
FARSA	102680000	70961000	226760000	98562000	78657000	267410000	90877000	194950000	100430000
FAS	1	1	13977000	1	1	6690200	4727200	3014300	2827900
FASN	38606000	29025000	63335000	33202000	31647000	60000000	35561000	36718000	36994000
FAT1	21700000	16681000	26740000	17241000	20889000	25206000	19018000	18314000	18020000
FAT4	5012700	1	1	1	1	1	6663200	10043000	6980200
FBLN1	72426000	81300000	43974000	131390000	83757000	84437000	106600000	194490000	119290000
FBLN1	122800000	149190000	318620000	230420000	154970000	367210000	423620000	454870000	445400000
FBLN2	110560000	114780000	138700000	126050000	89745000	142870000	74062000	73113000	75699000
FBLN5	5433900	4934800	8618700	6246600	5900100	5956500	1	1	1
FBN1	178790000	114880000	110690000	117560000	133780000	144430000	92929000	127190000	97359000
FBN2	25429000	22782000	17337000	13861000	16804000	14583000	14325000	16590000	11402000
FCGBP	1	1	1	13229000	15029000	1	10660000	1	1
FDPS	13746000	10901000	21604000	8844600	9914700	19937000	11023000	10073000	13708000
FERMT2	23992000	18262000	48327000	30104000	25448000	48629000	39863000	45889000	41171000
FERMT3	1	1	1	1	1	1	12244000	4799600	1
FGF2	14138000	8906200	22869000	9476200	9732200	9941700	1	1	1
FGF7	22267000	19151000	6279700	6357100	9168300	1	1	1	1
FGG	1	1	1	1	34794000	1	34110000	80157000	44599000
FH	1	1	1	1	1	1	6606100	1	10963000
FHL2	1	1	9677500	10898000	1	1	1	1	1
FKBP10	27476000	22428000	18997000	19493000	21733000	20375000	21733000	20969000	25647000
FKBP1A	1	1	20479000	18677000	1	19311000	1	1	1
FKBP4	1	8792500	18631000	7182300	5931500	8166300	1	1	7716600
FLG2	5717800	18984000	1	1	8029800	5893000	20940000	3548800	15387000
FLII	1	1	3907700	1	1	7291200	1	1	1
FLNA	72922000	64183000	124570000	94765000	78680000	118810000	140460000	121370000	134520000
FLNB	25109000	21165000	26813000	33753000	27983000	24023000	30991000	22414000	29881000
FLNC	29095000	29430000	63109000	39284000	33266000	53691000	40419000	33734000	43185000
FLOT1	3598600	4687700	20374000	6662800	5899500	16160000	1	3458300	6850100
FLOT2	1	1	16672000	8905200	5700600	9731400	7625400	4285800	7588200
FLRT2	1	1	3774600	1	1	8898300	1	1	1
FLT1	15120000	20310000	42611000	10423000	9488500	61906000	68490000	64838000	77566000
FMNL2	1	1	10551000	7233300	6827100	7919800	4790200	7479100	6463000
FMOD	13248000	12750000	10081000	1	14012000	10585000	43597000	28671000	40850000
FN1	8868500000	9215800000	5199100000	4464700000	5481300000	6024800000	3455200000	3551400000	3489300000
FRMD6	1	1	7107200	1	1	13172000	5977800	1	6524300
FSCN1	90063000	76673000	189520000	100420000	95000000	115570000	120150000	112710000	119200000
FST	56041000	59078000	17043000	26629000	32816000	13706000	1	1	1
FSTL1	29726000	40905000	21794000	18615000	34594000	19881000	12983000	29883000	14900000
FTH1	79981000	122480000	9645300	10806000	40247000	1	27951000	31184000	13642000
FTL	23280000	36591000	1	7584700	17488000	12202000	1	8321100	1
FXR2	1	1	50438000	148820000	113520000	46378000	1	1	26176000
FZD7	9693900	9996400	25084000	14928000	10494000	10660000	19517000	13815000	17947000
G3BP1	3329600	1	11737000	1	4500800	7712500	1	1	1
G6PD	67472000	45454000	94877000	84033000	74171000	84955000	46394000	70931000	62020000
GAA	1	5434200	5440200	1	1	6415800	6797000	6844700	5783300
GALK1	1	1	13936000	20304000	1	13809000	16422000	12712000	14504000
GALNT13	4764400	1	1	1	6622500	1	1	1	1
GALNT2	23184000	19194000	12553000	21996000	25651000	9671600	9656000	12012000	9581000
GANAB	41894000	37486000	60099000	50811000	50092000	36360000	40059000	35457000	33916000
GAP43	1	1	9153700	1	1	3146600	1	1	1
GAPDH	858100000	619370000	1154800000	1007500000	804780000	1432700000	771210000	631080000	603490000
GARS	25703000	20257000	58312000	24556000	25887000	47925000	39961000	45865000	44886000
GART	9383300	1	15376000	10106000	1	14192000	1	1	1
GAS6	18739000	31193000	11199000	5516300	9785100	13670000	29115000	44587000	34254000
GBA	10925000	11122000	9311800	9335900	11137000	13537000	15060000	10794000	12378000
GBE1	8567100	11401000	24928000	16071000	13535000	19835000	12193000	15338000	10226000
GCLM	1	1	6505600	11191000	5678100	1	5506800	4889800	1
GCN1L1	6741200	9149100	11668000	10854000	9089000	5842400	5434600	7882800	7254600
GDF15	33849000	29217000	13970000	1	11841000	10055000	1	1	12024000
GDI1	1	5605900	9947600	7200000	7680400	16852000	9924500	7140800	9669400
GDI2	41851000	23882000	81136000	43720000	43049000	92598000	49123000	57531000	63397000
GFPT1	23121000	24468000	47490000	31959000	27690000	38900000	24881000	23126000	25336000
GFPT2	7696700	5898900	46507000	12931000	11642000	21433000	11131000	10115000	10369000
GIPC1	11000000	1	57540000	13657000	11137000	110610000	14308000	15322000	14998000
GJA1	46409000	27044000	86663000	60487000	43468000	50888000	31547000	38617000	31167000
GLB1	1	1	5026700	1	1	5838100	4878600	7745100	7038100
GLG1	30367000	31170000	21529000	35204000	41304000	11555000	18256000	19117000	17454000
GLIPR2	1	1	58280000	12007000	1	30317000	21925000	21822000	25307000
GLO1	1	5234700	12326000	7571300	1	1	1	1	1
GLRX3	3388000	1	6126400	7485800	6625300	14983000	1	1	1
GLUD1	1	1	8699400	8180300	10447000	1	11645000	1	15006000
GMFB	1	1	3350900	1	1	7329700	1	1	1
GMPPA	1	4488100	1	7191700	1	6471500	1	5427200	1
GMPPB	1	1	19625000	6685000	8567900	9014700	11843000	1	1
GNA11	46629000	40954000	170580000	86285000	63651000	120350000	85104000	72990000	73196000
GNA13	19369000	12376000	36905000	29065000	19917000	35224000	18259000	21048000	20370000
GNAI1	24956000	17654000	43264000	30352000	25134000	40246000	27580000	26548000	27394000
GNAI2	164000000	106860000	572900000	248580000	182320000	562930000	330770000	342360000	338930000
GNAI3	31740000	21233000	113030000	46952000	36210000	99937000	65481000	58891000	55920000
GNAQ	16247000	22764000	53480000	25366000	18815000	36231000	35899000	30264000	33992000
GNAS	41338000	27944000	78169000	65655000	42533000	123400000	75407000	55363000	71480000
GNB1	180320000	97862000	397950000	231970000	170890000	420970000	242030000	212960000	239760000
GNB2	383480000	236910000	1049900000	490620000	338380000	994660000	708700000	601420000	676650000
GNB2L1	44258000	35572000	81721000	34256000	33087000	68881000	50762000	47852000	53870000
GNB4	6027700	2911000	34798000	10839000	8173700	28767000	12014000	18851000	13225000
GNG12	75207000	78166000	377670000	146400000	102760000	291420000	210510000	171380000	219160000
GNG2	33473000	20971000	69530000	41970000	25243000	71142000	42819000	31724000	48053000
GNG5	21685000	21068000	110380000	23561000	22558000	29908000	35503000	31304000	43933000
GOLGA7	15996000	8772000	30083000	16806000	13059000	34884000	15922000	16466000	14663000
GOLIM4	1	7996700	1	10650000	5623800	1	1	1	1
GOLM1	1	1	1	8443400	1	9920800	1	1	1
GPC1	27702000	27727000	35879000	20615000	22397000	57109000	25672000	22932000	16976000
GPC6	47822000	39510000	33979000	52027000	51107000	49472000	23711000	32098000	30555000
GPI	35834000	24932000	42443000	43411000	40022000	53667000	33815000	32178000	37430000
GPRC5A	1	1	64540000	21636000	1	103050000	17030000	1	18294000
GPS1	7825800	7819200	11024000	8674700	6413600	10223000	12323000	14212000	11399000
GPX1	1	7429600	9187200	10734000	1	11332000	1	1	1
GPX4	1	1	26402000	1	1	8261000	1	6366700	1
GRK6	1	1	4579300	3764700	1	4936100	1	1	1
GSN	1	1	26066000	36081000	39415000	37962000	1	18451000	1
GSPT1	1	1	12540000	8223300	1	8095600	1	7462600	1
GSR	1	1	8864400	9084400	1	1	1	1	1
GSTM2	1	1	3411300	5944000	6962000	5315000	1	1	5683600
GSTM3	21088000	18190000	17631000	21720000	27437000	16947000	17811000	20696000	16953000
GSTO1	18725000	17569000	86030000	20320000	18823000	24943000	14662000	12226000	14841000
GSTP1	30563000	25979000	27206000	35595000	27787000	45901000	33315000	25396000	35816000
GYG1	1	1	7167000	1	1	12442000	20797000	22181000	17154000
GYS1	9369900	10299000	10873000	8005200	1	11802000	12231000	1	14745000
H1F0	29526000	61713000	9412500	1	1	1	1	22407000	1
H1FX	6855700	10278000	1	1	2787500	1	19952000	14389000	11722000
H2AFV	69062000	104830000	1	15352000	1	1	1	67603000	1
H2AFX	30125000	21326000	2850400	6682100	11114000	2427500	8501400	19671000	5908100
H2AFY	88035000	102120000	9351200	18021000	24181000	1	31993000	30875000	41793000
H2AFY2	127250000	174120000	1	89306000	102940000	94021000	50930000	79737000	83744000
HADHA	1	1	1	9082100	6242400	1	1	1	1
HAPLN1	138770000	156640000	252630000	267830000	156340000	366870000	67630000	15136000	59645000
HARS	25035000	13915000	33931000	14539000	14552000	22559000	14533000	14276000	13184000
HAS2	11201000	1	98352000	27512000	14832000	65233000	13356000	1	10453000
HDLBP	7536100	7738100	15816000	6827900	7550300	6880300	7276400	9137900	9415300
HEBP1	1	1	14354000	1	1	12541000	1	1	1
HEG1	1	1	1	5975485	6711700	14919000	6086200	1	1
HEXB	7803600	1	5259300	1	1	7726900	1	1	1
HGF	54110000	60483000	9048400	15680000	24241000	8207000	1	1	1
HGFAC	5888600	7603700	1	5368100	6114500	1	6806500	8709800	6408200
HGS	11952000	13511000	27589000	12874000	13737000	16144000	10436000	9677100	10874000
HINT1	6963400	10077000	35847000	9463900	10988000	9719900	1	8808600	7814400
HIST1H1B	339810000	350310000	43218000	55897000	65024000	25400000	126840000	168880000	111740000
HIST1H1C	335970000	311830000	57789000	82274000	112340000	28552000	136590000	234140000	196160000
HIST1H2AJ	4291000000	4074900000	632630000	1031400000	1223100000	376580000	1698100000	2921500000	2220500000
HIST1H2BK	4910400000	6861400000	991480000	1426100000	1974500000	433250000	3032900000	3744600000	3378400000
HIST1H3A	1697300000	3647300000	719510000	610310000	850600000	137120000	732900000	1649600000	806390000
HIST1H4A	6007100000	6755400000	1213600000	1542100000	1821300000	395020000	2715500000	3396400000	3042700000
HIST2H3A	12309000	50131000	6764600	1	7095100	1	1	30886000	1
HIST2H3PS2	608790000	578230000	183590000	262130000	304170000	138780000	375550000	443120000	365170000
HIST3H2BB	410150000	443260000	1	1	1	1	1	1	294540000
HIST3H3	69212000	156540000	19032000	20211000	37252000	1	8211700	98434000	5481500
HK1	1	1	2437300	6803300	4529800	4354578	1	1	2057600
HLA-A	1	1	11518000	1	1	13549000	1	1	1
HLA-A	1	1	1	1	1	1	23365000	14094000	23159000
HLA-A	6208200	4206000	72577000	16910000	8430100	58758000	20411000	11773000	16611000
HLA-A	12896000	1	1	20753000	15550000	1	1	1	1
HLA-A	18006000	14619000	1	21695000	19981000	16978000	15704000	20128000	17281000
HLA-A	25275000	48804000	268780000	85083000	70639000	184460000	109850000	112490000	98986000
HLA-A	28983000	22941000	46963000	40323000	40146000	53150000	30912000	28261000	23028000
HLA-B	1	41067000	78108000	34485000	31667000	53794000	55185000	40541000	56949000
HLA-B	15586000	12831000	19333000	29443000	19556000	24694000	13805000	14249000	1
HMGA1	34086000	39058000	10566000	1	1	1	37539000	75555000	42073000
HMGA2	13248000	36033000	1	3943500	6835600	1	7009300	15064000	7039600
HMGB1	11163000	33821000	1	1	1	1	49043000	43959000	46181000
HMGB2	1	1	1	1	1	1	14515000	33728000	1
HNRNPA1	12016000	20446000	14308000	14186000	13266000	6081800	18760000	15082000	15158000
HNRNPA2B1	21775000	24676000	11472000	19473000	20025000	1	22943000	21457000	23415000
HNRNPCL2	35209000	44840000	28908000	32188000	32654000	14853000	32044000	69522000	35420000
HNRNPD	1	1	7335400	8543000	1	1	12212000	8277700	1
HNRNPF	1	1	3668700	1	1	3037300	1	1	1
HNRNPH1	11356000	11791000	14979000	13580000	11492000	15543000	11733000	13157000	13535000
HNRNPK	21622000	21964000	23050000	22901000	24743000	11903000	23749000	26925000	19994000
HNRNPL	1	5014900	6668800	6214400	4930000	3956300	5521600	7586300	4298000
HNRNPM	7571500	7776400	5852800	13568000	9877600	5988800	11333000	8175200	11753000
HNRNPU	21613000	24552000	12636000	18639000	15087000	11323000	23332000	18644000	18917000
HP1BP3	35728000	57491000	4204700	13382000	11546000	4161000	26946000	29734000	29515000
HPCAL1	1	1	3416900	1	1	4414600	1	1	1
HPR	542820000	360650000	26224000	305470000	386330000	72756000	1	1	1
HRNR	9135800	68813000	15897000	8300200	54954000	52927000	151050000	32961000	85604000
HSD17B4	1	1	1	3924900	4135600	1	1	5133600	5135100
HSP90AA1	66438000	57531000	116360000	48453000	43609000	73868000	140870000	146120000	163610000
HSP90AB1	193730000	190000000	401300000	219320000	170040000	312670000	380080000	347840000	358560000
HSP90AB2P	1	1	11336000	7706600	7948100	13236000	1	20090000	1
HSP90B1	49356000	47984000	59128000	66358000	54947000	49891000	55671000	57762000	55792000
HSPA13	6614400	1	6615600	9594800	1	10449000	14991000	19740000	12674000
HSPA1B	28633000	23515000	34169000	29535000	25519000	37870000	46359000	48154000	43839000
HSPA2	5441600	5239600	3328300	1	5121100	5408300	1	5491400	1
HSPA4	11071000	9351800	17910000	15040000	12341000	21630000	12207000	11270000	13392000
HSPA5	41512000	43406000	49286000	70675000	49764000	47029000	55193000	49568000	54484000
HSPA8	262050000	187530000	414840000	252440000	223120000	474460000	249550000	223910000	256470000
HSPA9	73781000	74452000	69701000	123370000	77914000	79983000	90686000	83587000	74601000
HSPB1	100010000	103350000	234530000	121670000	97996000	192100000	111400000	130680000	104900000
HSPB6	15337000	21777000	103150000	19213000	20591000	66308000	19251000	48777000	30132000
HSPD1	44813000	53836000	23774000	55547000	46670000	21347000	38330000	44155000	29657000
HSPG2	1849500000	1865000000	718250000	841540000	1195800000	961550000	523450000	679160000	515850000
HSPH1	2063900	3942900	17100000	5286800	4078800	11425000	4929000	4939900	4967500
HTRA1	317380000	295310000	445820000	201340000	285040000	407360000	180820000	166690000	181090000
HTRA3	162260000	132500000	38431000	98308000	115610000	26648000	1	1	1
HUWE1	5420900	1	1	6108600	1	1	1	1	1
HYOU1	21044000	18478000	19621000	16947000	21341000	25810000	15244000	15147000	15050000
IARS	31995000	31136000	40490000	30633000	26615000	40950000	41408000	31216000	32686000
ICAM1	7232300	4598300	48671000	18179000	7024500	49009000	11246000	6608900	19569000
IDH1	18374000	14757000	45551000	23325000	19629000	41040000	35869000	35258000	33243000
IDH2	1	5691800	1	9418800	1	3326000	7262200	10761000	1
IFITM3	1	10500000	29902000	1	14131000	82477000	1	16042000	25137000
IGF1R	1	1	5024500	1	1	937090	1	1051100	1296600
IGF2BP1	6899100	1	8527700	8084600	5448800	8995000	1	5781300	1
IGF2R	35992000	29465000	25859000	38859000	34587000	19429000	53651000	44864000	60512000
IGFBP3	17257000	28646000	18979000	60512000	44600000	15801000	14838000	15759000	11170000
IGFBP4	15940000	28797000	10631000	13848000	21256000	9186600	1	4445500	1
IGFBP5	244730000	246040000	85679000	231560000	254540000	67841000	33821000	49844000	38498000
IGFBP7	24037000	18418000	11208000	16380000	21878000	12160000	9090700	15906000	8094400
IGSF8	54661000	49332000	93470000	65075000	64655000	136660000	54926000	47825000	55537000
IL6	4399400	1	1	5087234	6893700	5509234	1	1	1
IL6ST	1	1	9230800	1	1	13017000	1	1	5020800
ILF2	1	1	11728000	1	1	12967000	1	1	1
ILK	18018000	14159000	26155000	21256000	17877000	26515000	32887000	42621000	40115000
IMPDH2	20256000	19332000	27313000	23333000	14675000	24034000	30512000	14981000	19415000
INHBA	23584000	33086000	13576000	18913000	26304000	12430000	9634500	1	2456200
INHBE	19321000	10374000	1	23689000	15432000	1	1	1	1
INPP5A	1	1	9563200	1	1	7283700	1	7975400	1
IPO4	1	1	3463000	3597700	1	3941700	1	1	1
IPO5	7252800	4630800	16299000	11245000	8658200	15611000	9388000	15901000	9184000
IPO7	4978700	4890700	5761700	5503100	1	6649500	5053200	6097000	4600400
IPO9	11057000	1	7331800	1	1	1	1	9451800	9785200
IQGAP1	17590000	13277000	24019000	35793000	22239000	28222000	19432000	18047000	17733000
IRGQ	1	1	8090600	6979500	1	11539000	1	7509900	1
IST1	9839100	25547000	31671000	11905000	13252000	10127000	8784600	1	1
ITCH	1	1	8901000	8805200	5338200	9428400	1	5070400	1
ITFG3	12196000	7936600	29368000	14881000	14336000	30274000	13243000	15601000	16708000
ITGA1	216000000	144420000	175310000	274180000	228260000	149890000	88551000	99102000	104420000
ITGA11	39628000	35436000	88977000	57163000	51732000	79537000	66807000	71975000	77069000
ITGA2	1	1	83558000	99030000	1	160600000	1	1	1
ITGA2	266820000	175600000	549990000	750430000	684770000	691120000	309770000	264770000	317940000
ITGA3	55734000	45929000	235180000	102210000	92130000	213060000	116490000	176710000	138270000
ITGA4	24389000	23138000	126730000	36076000	35561000	114580000	39551000	40585000	42660000
ITGA5	100670000	73728000	258080000	163570000	130360000	295490000	100300000	90730000	90088000
ITGA6	7094200	3029000	86970000	11164000	8867000	87652000	12582000	10152000	19224000
ITGAV	104410000	71884000	139130000	156940000	127130000	117860000	86428000	83746000	84119000
ITGB1	360370000	236100000	819090000	486070000	386800000	625000000	326730000	342260000	346310000
ITGB3	53001000	35763000	35958000	75478000	60259000	36028000	29129000	31446000	33900000
ITGB5	20385000	16273000	29274000	28843000	30220000	26620000	19264000	24136000	24422000
JAK1	608740	1	19020000	1537400	658300	23679000	1	1	976160
JAM3	1	1	26965000	5224800	1	7765900	1	1	14836000
JUP	13090000	28142000	31639000	15826000	15242000	39153000	26191000	18443000	21434000
KARS	1	1	6807200	7362000	1	1	8717700	1	1
KCTD12	1	1	7961700	1	1	10134000	1	12380000	1
KHDRBS1	1	8719600	19282000	1	1	1	1	1	1
KHSRP	4927300	1	3520300	7135600	5199900	3742000	1	7176500	4394700
KIAA0196	1	1	1	1	1	1	6145700	7282900	6652100
KIAA0368	1	1	2192800	1	2604400	1	1	1	1
KIF5B	11899000	12877000	20293000	15652000	14448000	16307000	17417000	14250000	19888000
KIRREL	3276700	1	8693500	5725700	4390100	12375000	4932900	1	4337600
KLC1	1	1	10676000	8211300	1	8098200	1	1	1
KPNA1	1	1	9494900	8137900	1	1	1	1	1
KPNB1	32318000	26713000	50706000	37213000	30061000	47918000	35241000	49338000	39824000
KPRP	8307500	1	1	1	3483200	3080100	10595000	1	10773000
KRAS	7767000	1	24506000	13690000	8587300	35890000	13872000	10057000	16772000
KRT1	420170000	995450000	230020000	211470000	635840000	607120000	1133300000	818380000	1170500000
KRT10	564950000	960940000	265280000	212730000	258040000	508500000	1049000000	628790000	1120000000
KRT14	76712000	194780000	44477000	55172000	87733000	76711000	231030000	157030000	252520000
KRT16	9474000	21960000	10345000	6938700	14342000	7235200	27144000	14281000	27803000
KRT18	83990000	81142000	138350000	100710000	91238000	97018000	64954000	122650000	74368000
KRT19	13072000	10597000	44264000	12357000	12884000	28303000	38201000	43214000	39702000
KRT2	233480000	196300000	89438000	53647000	62725000	117920000	326260000	154010000	357610000
KRT33B	1	637220000	1	1	1	1	947140	1	1
KRT5	44444000	110020000	21832000	23287000	45827000	43274000	104720000	75624000	116550000
KRT6C	19472000	34841000	18671000	9655100	15815000	11982000	49100000	48615000	51219000
KRT72	37719000	83539000	9482700	1	1	1	36270000	23737000	1
KRT8	35701000	38562000	81187000	46211000	39523000	55717000	47828000	72206000	52790000
KRT86	1	1025700000	1	3395400	1	1	1	1	1
KRT9	139780000	462340000	91173000	127870000	466650000	379580000	860720000	483640000	731760000
LAMA2	204950000	193810000	46172000	84556000	133980000	59803000	34893000	39029000	37054000
LAMA4	488320000	528850000	230660000	213430000	277690000	274110000	60259000	38005000	54153000
LAMA5	81074000	95939000	26684000	35376000	51641000	28975000	52486000	49259000	49836000
LAMB1	639880000	584530000	226790000	261810000	372240000	273930000	103320000	98065000	105990000
LAMB2	64072000	71774000	41017000	30079000	45489000	58821000	3522200	5481900	5210500
LAMC1	738270000	757050000	269380000	321340000	428420000	357830000	136150000	104970000	128310000
LAMP1	52708000	39833000	121610000	63533000	64565000	80430000	198063000	151170000	193397000
LAMP2	32960000	26134000	98014000	43686000	35872000	71646000	48215000	97956000	44675000
LAP3	4777500	3903400	9184300	6000200	5441900	6887800	7277600	6738700	7225100
LARS	11594000	11135000	15226000	12928000	9509800	16165000	14209000	17504000	10512000
LASP1	10829000	12864000	31937000	18418000	13966000	31224000	22396000	24388000	19378000
LDHA	175850000	160530000	407130000	302000000	297130000	325240000	233060000	182060000	226340000
LDHB	61256000	52917000	101040000	84354000	80597000	89754000	82007000	77309000	89326000
LEPRE1	22085000	19621000	21331000	17478000	19475000	20768000	14284000	18638000	21540000
LGALS1	280060000	219250000	719080000	445550000	326480000	578130000	287230000	363480000	324990000
LGALS3BP	1734600000	1126600000	1335400000	1206300000	1655300000	1838800000	692850000	1168200000	781460000
LHFPL2	9364500	17085000	34215000	10930000	12984000	18033000	10667000	1	11444000
LIMS1	18278000	20670000	24626000	27589000	20142000	32499000	39900000	49542000	44091000
LIN7C	43428000	25640000	67653000	47201000	34828000	64095000	28792000	40818000	32717000
LLGL1	1	1	5562500	1	1	8367000	6668100	1	7134900
LMAN1	15533000	12599000	15283000	16976000	15806000	9894800	15105000	12734000	18661000
LMAN2	14798000	10587000	23115000	18001000	19066000	12823000	9716300	15320000	13135000
LMNA	21873000	34314000	24707000	20671000	19036000	13676000	23035000	32252000	26861000
LOX	28834000	23274000	46934000	30698000	23234000	38735000	18360000	23417000	20271000
LOXL2	900330000	1011800000	467220000	459000000	640400000	510450000	232530000	383400000	241040000
LPAR1	5565000	9720600	47142000	10831000	1	14836000	1	1	1
LPP	1	1	16597000	10636000	12910000	11011000	12341000	22762000	21301000
LRP1	90242000	71213000	73442000	98414000	106260000	77879000	99319000	109010000	106770000
LRRC17	11629000	11497000	11371000	17942000	20510000	19395000	9716200	1	1
LRRC32	1	1	9056900	13970000	17517700	18758000	5681900	7067200	5895100
LRRC47	1	1	17599000	1	1	16689000	8948000	1	11291000
LRRC57	1	1	7387700	1	1	8485400	1	1	1
LSS	1	1	4494400	1	1	1	1408500	1	1
LTBP1	22217000	20299000	28323000	14477000	18138000	22348000	1	1	1
LTBP2	31677000	38604000	16942000	19639000	19330000	12795000	13634000	20978000	12391000
LUM	63485000	75412000	49766000	47871000	60491000	39642000	10645000	14285000	10776000
LXN	1	1	10547000	11198000	1	12453000	5786500	1	1
LYN	9009700	5337100	19794000	14358000	10159000	25212000	18981000	11815000	12376000
LYPLA1	1	1	4452300	4067400	1	3887900	1	1	1
LYPLA2	1	1	10288000	1	1	6874500	4854400	6533100	1
M6PR	18852000	19929000	16044000	16948000	15121000	12192000	15834000	12549000	20870000
MACF1	965760000	1067300000	1171400000	1	917140000	253490000	1	1	1
MAMDC2	1	1	4302600	1	1	6535500	1	1	1
MAN1A1	45671000	40550000	34693000	42255000	40372000	37427000	1	1	1
MAN2A1	13665000	10315000	11159000	21026000	20763000	13366000	12685000	18187000	10870000
MAN2B1	1	1	1	1	1	1	11687000	18309000	18415000
MANBA	13132000	13206000	14607000	9025300	13574000	33372000	17223000	17854000	19783000
MAP1B	5655100	1	9626600	6438200	9979400	11832000	8817000	10887000	5398700
MAP2K2	4865100	4966900	10877000	6150300	7987100	5210900	5116700	5704900	3901300
MAP4K4	13686000	16380000	39517000	13192000	11791000	29452000	17472000	12004000	15172000
MAPK1	9080200	1	18628000	1	1	10949000	8877300	11397000	15924000
MAPRE2	1	4028600	1	4717900	5951800	1	1	7957400	1
MARCKS	70572000	61171000	216510000	80499000	71212000	161370000	124350000	157340000	101360000
MARCKSL1	20317000	21959000	63922000	20355000	17677000	35405000	47526000	30636000	34831000
MARS	7856600	8974800	10420000	7967400	7576600	10674000	8122400	9670800	10049000
MASP1	12226000	23322000	1	21197000	26407000	1	31220000	34404000	29746000
MAT2A	1	1	10400000	7553000	1	23286000	11923000	9505400	11293000
MATN2	15471000	14139000	12399000	7918600	1	19869000	9095100	8670200	8896600
MCAM	5399500	1	10872000	19559700	1	16427000	17549000	10576000	1
MDH1	1	6932600	15889000	9445000	8637900	20311000	13374000	11052000	16310000
MDH2	37308000	29189000	12288000	52266000	42831000	9848800	11814000	13588000	25563000
MDK	40217000	80362000	22913000	1	17562000	11978000	1	108210000	1
ME1	7451400	1	8686500	1	1	6999500	1	1	1
MEST	13967000	11152000	11950000	28952000	18934000	7469600	7393600	7396700	6714200
MFAP2	90865000	80178000	47757000	106540000	94330000	34625000	41479000	53734000	35244000
MFAP4	44325000	37791000	11950000	40044000	69087000	1	1	1	1
MFGE8	695900000	490020000	1365900000	1320400000	1105700000	2106700000	999350000	1075200000	1114100000
MFI2	1	3973900	31533000	7006900	3982000	37499000	37410000	27697000	33314000
MGEA5	1	1	2786800	1	1	2264100	1	1	1
MGRN1	1	1	4713400	1	1	4511600	1	1	1
MIF	68911000	63362000	78204000	115920000	94641000	155130000	79107000	75651000	48739000
MME	101230000	69813000	51919000	155540000	125220000	59116000	41854000	41090000	41183000
MMP1	1	1	9812800	1	1	10659000	1	1	1
MMP14	34831000	24536000	89401000	44521000	37712000	88205000	59196000	59293000	57310000
MMP2	699280000	634030000	195400000	363840000	485270000	230150000	222540000	219250000	243440000
MOB1A	6834500	1	22328000	1	7404800	36215000	13751000	17532000	15776000
MPP1	1	1	2889500	1	1	1344500	1	1	1
MPZL1	25979000	19229000	49647000	37065000	32793000	63555000	26316000	23957000	27672000
MRC2	26700000	28079000	13774000	22740000	24962000	10509000	26001000	25956000	29319000
MRGPRF	1	6583000	27756000	17905000	19096000	34369000	10641000	10633000	9004200
MSN	128910000	111390000	319280000	191420000	187090000	229560000	173860000	154380000	171280000
MTAP	1	1	7790300	4716000	3806100	5787600	4484900	2939200	10215000
MT-CO2	7092900	6962000	1	24779000	9794200	1	11174000	8798800	13535000
MTHFD1	1	1	9725100	4847200	5354400	6846800	5191800	4604600	5125600
MUC16	31887000	35178000	1	1	67503000	26953000	1	27455000	1
MVB12A	1	1	3296100	3844700	1	4293700	1	1	1
MVP	173840000	166920000	231140000	79352000	66817000	76577000	187180000	202010000	217860000
MXRA5	24258000	23345000	40273000	23950000	27925000	53140000	22011000	30439000	23826000
MXRA8	4755000	4820500	7604100	7000100	7887100	9425700	1	1	1
MYADM	32941000	25681000	10790000	97185000	83186000	91370000	68725000	25704000	50628000
MYH10	10921000	10465000	21689000	18286000	11904000	14580000	55882000	91284000	57757000
MYH9	85435000	92020000	132170000	100710000	80562000	77203000	283130000	351060000	303010000
MYL12A	42441000	31934000	32856000	67490000	33825000	28505000	75311000	106470000	71900000
MYL6	85446000	54251000	86510000	119780000	81864000	49929000	122360000	161680000	116220000
MYL9	1	1	1	1	1	1	1	20844000	6186900
MYO10	4958500	1	17095000	9709800	7540500	18205000	6186000	7413700	3433200
MYO1B	22225000	14618000	55638000	41962000	26433000	51461000	29697000	26310000	27067000
MYO1C	64793000	44854000	148510000	115110000	86471000	159620000	99725000	92106000	106080000
MYOF	12243000	7087600	39573000	26979000	19000000	37101000	30566000	34528000	33419000
NAA15	1	1	13857000	1	1	7677800	5416800	1	1
NAGK	1	1	13346000	6792700	1	11653000	1	5285300	9018900
NAMPT	18087000	13151000	9306000	22515000	16048000	9810400	6291800	3891900	4946200
NAP1L1	17925000	15697000	25386000	17222000	13748000	30214000	19542000	36132000	30257000
NAP1L4	2908900	1	4528200	1	1	1	1	7068200	1
NAPA	6281700	1	14953000	7576800	1	15667000	7637400	9326500	7415700
NARS	10733000	10312000	17437000	17154000	10805000	20002000	20049000	15687000	17035000
NCAM2	1	1	4332300	1	1	3818800	1	1	1
NCKAP1	10508000	3919000	25280000	12234000	7687400	24565000	25537000	16295000	16495000
NCL	114810000	176350000	25040000	45883000	63094000	7000300	64092000	147040000	76415000
NCS1	16896000	1	25198000	1	1	24982000	1	1	9367200
NCSTN	12134000	7545500	28809000	16075000	12248000	48325000	15522000	18888000	17520000
NDRG1	1	1	7611400	23531000	13946000	14152000	4243600	10915000	6799800
NEK7	1	5817300	12300000	7607400	1	7736400	1	1	1
NEO1	1	1	6974000	1	1	6292300	1	5548700	1
NID1	520880000	543710000	175830000	251440000	341140000	226610000	102840000	93308000	101870000
NID2	53096000	20542000	1	15063000	34237000	1	1	1	1
NID2	1322100000	1375100000	390150000	526130000	752050000	539600000	335290000	402500000	342030000
NME1	26537000	1	1	33681000	30679000	38588000	22533000	46941000	37752000
NME2P1	70001000	50151000	160210000	92067000	82034000	136210000	79453000	91714000	89111000
NNMT	18545000	16537000	32313000	21815000	15840000	16559000	23993000	27239000	21380000
NONO	14238000	13979000	25402000	13759000	10482000	15281000	13817000	9370900	5450900
NOTCH2	9558800	8472100	45114000	20226000	14523000	45248000	14894000	14812000	11265000
NOTCH3	1	1	1	1	1	1	7662400	5537300	5749500
NPEPPS	11219000	10813000	21933000	19430000	13719000	23634000	17841000	14372000	18989000
NPM1	307760000	455000000	57253000	82098000	141110000	17521000	217730000	483620000	237820000
NPM3	1	7078000	1	1	1	1	6655600	10403000	1
NPTN	79529000	56131000	198900000	111940000	84254000	156130000	117160000	135730000	142320000
NQO1	76705000	48193000	44083000	61075000	63052000	20254000	26934000	29357000	32425000
NRAS	20399000	13889000	31653000	49534000	56618000	76530000	31434000	33266000	39441000
NRD1	4648600	12699000	4236600	2088600	2251400	3090500	9924400	9351100	7710300
NRG1	16644000	27335000	7831200	7819400	12404000	8275300	1	1	1
NRP1	35919000	23475000	82406000	34528000	28135000	105670000	42323000	33441000	48145000
NRP2	28458000	19013000	33958000	29238000	24774000	37478000	32834000	29331000	35386000
NSF	8484300	3449800	22127000	12494000	7112900	19272000	9874900	8317600	9414800
NT5E	142400000	85068000	257320000	185870000	158040000	332310000	94683000	86337000	101360000
NUCB1	12734000	12251000	12850000	14288000	16027000	8409500	1	10629000	1
NUCB2	1	1	12405000	2966200	3187800	2204300	1	2660700	1
OCC1	1	1	9534700	1	1	12232000	1	1	1
OGN	1	1	1	1	1	1	14740000	22971000	17512000
OLA1	2840000	1	1	2506300	1	1	1	2982300	1
OLFML3	31887000	43366000	50125000	25503000	31916000	41558000	55293000	45170000	52842000
OTUB1	1	11400000	19904000	8354300	6260400	11517000	13435000	1	12061000
OXSR1	1	1	8128000	1	2797100	2839600	1	1	1
P4HA1	20724000	22636000	16331000	21811000	20569000	18983000	13289000	13181000	16538000
P4HA2	14496000	13798000	25436000	12607000	16782000	24768000	18152000	13862000	16896000
P4HB	57275000	55052000	46723000	69973000	63668000	36891000	39817000	43543000	39423000
PA2G4	1	1	11830000	10275000	1	10329000	1	1	8650700
PABPC1	13024000	9450600	21734000	12281000	9707100	17617000	15536000	12943000	13561000
PACSIN2	1	9732700	27601000	18131000	1	16313000	1	1	1
PACSIN3	1	1	7346700	1	1	6074200	1	1	1
PAFAH1B1	7246700	6208700	12065000	10343000	1	8338400	5923700	9125500	1
PAICS	11617000	13250000	25608000	17156000	15982000	18108000	18041000	24751000	16520000
PAK3	1	1	9375100	7963200	1	11548000	1	1	9220500
PALLD	5601000	7706500	5608800	6770100	7544200	1	1	5076700	1
PANX1	1	1	1	3329000	1	1	1	1	890650
PAPPA	1575700000	1607800000	332770000	745380000	1129600000	430560000	136510000	128400000	133030000
PAPSS1	1	1	3778600	1	1	1	3193000	1	1
PAPSS2	14033000	12836000	46196000	20546000	12067000	35682000	20142000	15972000	19784000
PARK7	22154000	21112000	19694000	26031000	24031000	24410000	13008000	15668000	1
PARP4	10445000	8926400	14196000	10854000	7045500	7310700	5881500	11138000	8391000
PCBP1	24992000	24465000	37337000	47824000	26528000	46038000	43971000	29413000	28575000
PCBP2	79813000	40730000	66904000	111600000	84155000	117370000	60036000	57040000	50345000
PCDH10	1	1	8889100	1	1	10148000	1	1	1
PCDH7	1	1	1	1	1	1	8519500	5172700	5259500
PCDHGC3	8997700	13508000	19747000	12480000	10288000	18700000	15919000	11375000	9659200
PCOLCE	214700000	257130000	205260000	58503000	85214000	223790000	230560000	269760000	214190000
PCYOX1	1	1	8921900	1	1	1	1	22017000	1
PDCD10	1	1	21482000	1	1	31536000	1	1	1
PDCD1LG2	1	1	24754000	44521000	48654000	55254000	1	13628000	1
PDCD6	14846000	13969000	15499000	17302000	16929000	16713000	9615300	9888800	10777000
PDCD6IP	48411000	40461000	61784000	46766000	49165000	60923000	34653000	33573000	33951000
PDGFRB	25329000	21344000	61104000	69872000	78128000	70644000	63952000	81195000	72443000
PDIA3	25172000	20277000	19136000	37108000	28745000	18354000	20603000	28858000	23890000
PDIA4	10694000	9002300	10995000	13263000	11190000	6171600	14326000	25729000	16016000
PDLIM5	7365700	6558100	17794000	6459200	6019700	8893800	7649200	9602700	7657500
PDLIM7	1	1	7320500	9827300	1	8726800	5879800	1	1
PDXK	6861200	1	8283100	5765400	1	6086800	1	5460900	1
PEA15	1	1	8378800	1	1	12937000	6549900	7676400	1
PEBP1	21876000	16727000	19757000	22268000	22863000	19665000	9891500	17936000	14710000
PEF1	5956500	1	14219000	1	6121100	1	8165100	5977400	1
PEPD	1	1	12336000	1	1	1	1	9289000	19413000
PFAS	1	1	11391000	1	2687500	2455200	1	1	1
PFDN5	1	2143500	2984400	2912700	2847900	3380900	1	3609700	1
PFKL	15725000	10403000	23657000	23833000	16686000	22836000	13439000	21590000	13628000
PFKM	39995000	30520000	6415600	36855000	1	29187000	1	19524000	22571000
PFKP	36308000	29885000	46585000	47019000	33404000	47067000	40972000	33462000	41880000
PFN1	116720000	92311000	262340000	147390000	130260000	208100000	133540000	146380000	168520000
PGAM1	57274000	39930000	109980000	73891000	71367000	102200000	54249000	63899000	63052000
PGD	15400000	11272000	23424000	18400000	13036000	24497000	18903000	19101000	18728000
PGK1	76703000	49408000	97054000	113450000	76773000	109090000	62439000	65830000	77673000
PGLS	7586300	1	11171000	8073300	6728900	14102000	7397100	6656900	1
PGM1	14854000	7827400	17594000	16406000	16513000	18715000	12191000	15117000	16720000
PGM3	18449000	17327000	40499000	33211000	23997000	34595000	20116000	23279000	27869000
PGRMC1	17467000	17045000	18410000	28677000	20995000	18256000	15307000	16282000	19592000
PHB	1	8535300	1	17751000	9686500	14548254	1	1	1
PHB2	7138500	1	4951600	27256000	17281000	1	12540000	11441900	15948500
PHGDH	30856000	21181000	29564000	36849000	29329000	27148000	53026000	58530000	56121000
PHLDA3	1	1	9635200	5172900	1	1	6432700	1	5203900
PHPT1	6567600	1	9969700	6143300	6111500	11953000	7233600	7374100	1
PI4KA	1	1	9031800	3310000	1	11438000	1	2488500	1
PICALM	9286000	8396100	40580000	13736000	10928000	26850000	11407000	12402000	10484000
PIP5K1C	1	1	8357000	1	1	8278400	1	1	1
PKM	1	1	16240000	19686000	21773400	28764400	8159000	10585000	9337700
PKM	484830000	409620000	879140000	585490000	533330000	782020000	560520000	483660000	534330000
PKN2	1	1	2717900	1	1	3785100	1	1	1
PKP2	1	1	14374000	1	1	20321000	9010000	9357600	1
PLAT	17295000	14445000	21948000	19865000	21241000	19606000	12011000	11386000	12500000
PLAU	7332300	7161900	58777000	6961500	5171800	9982700	1	1	1
PLAUR	7593100	7460600	50262000	20779000	14507000	73225000	60701000	59385000	59165000
PLCB3	1	1	5325500	1	1	10255000	5611200	3707800	1
PLCD1	1	1	7108600	1	1	10896000	1	1	1
PLCD3	1	1	8039300	1	1	7199500	5863300	7273400	5667400
PLD3	1	9311600	15554000	12742000	13182000	15568000	11402000	14308000	14875000
PLEC	56065000	66787000	107850000	69522000	65567000	79072000	55679000	49443000	55549000
PLEKHO2	6295400	1	10852000	1	8067000	17348000	10087000	6719800	13458000
PLIN3	1	8941600	40757000	7777300	5322200	38535000	7276600	10830000	3621300
PLOD1	140830000	110730000	83711000	108230000	133700000	101250000	66659000	54968000	75421000
PLOD2	276400000	236610000	197100000	276670000	286460000	208040000	132430000	91041000	113590000
PLOD3	13549000	18853000	11205000	8344100	12392000	12852000	12106000	7059600	11214000
PLS3	14095000	10442000	43076000	20681000	13828000	37811000	38449000	26784000	38998000
PLSCR3	86205000	66959000	111520000	106240000	111330000	169070000	65205000	70038000	70117000
PLTP	17695000	13110000	21391000	16137000	20965000	25111000	18574000	28771000	36116000
PLXDC2	1	1	1	1	1	1	1	7968600	5390500
PLXNA1	5839000	4538900	41707000	12924000	10452000	47232000	17141000	15045000	19776000
PLXNB2	54597000	40849000	108580000	74319000	66184000	120220000	79244000	81831000	75095000
PODN	25930000	20106000	10751000	20554000	16776000	11450000	1	1	1
POLR2H	1	1	3348600	3442800	6738000	1	1	1	1
POSTN	20169000	34411000	50697000	27389000	23045000	33170000	16721000	14130000	22615000
POSTN	95046000	89213000	163400000	100570000	100240000	231020000	100740000	81766000	100770000
PPAP2A	14370000	10393000	15113000	24063000	18384000	15851000	15417000	15614000	18174000
PPAP2B	1	1	4898800	1	1	6440900	1	1	1
PPFIBP1	1	1	3768200	1	1	7385600	1	1	1
PPIA	134990000	102240000	237210000	184300000	147550000	314010000	138170000	170810000	120430000
PPIB	19267000	19064000	10054000	19700000	24282000	9413200	27346000	18105000	25250000
PPM1F	1	1	6756100	1489400	1280300	1	1	1584100	1
PPME1	1	1	2950300	1	1	5149700	1	1	1
PPP1CA	28891000	20337000	44534000	30619000	24373000	46921000	31201000	31105000	31929000
PPP1CB	25417000	19656000	32193000	26138000	22145000	37060000	25484000	27013000	30173000
PPP1R12A	1	1	7008700	3465900	1	1	11782000	10060000	6089400
PPP1R7	1	1	6298600	1	1	10721000	1	5475400	2444400
PPP2CA	10836000	8738900	20386000	15554000	9161900	26926000	15960000	15926000	14580000
PPP2R1A	13315000	10676000	27184000	17337000	14630000	27733000	18707000	23491000	18048000
PPP2R2A	6173400	1	10237000	5635200	1	11341000	8854200	7370200	5492300
PPP3CA	1	1	10044000	1	1	13363000	1	6506000	8246000
PRAF2	16254000	1	15565000	20922000	15367000	1	1	1	1
PRDX1	245560000	200570000	380200000	326580000	261300000	257670000	183950000	186020000	194110000
PRDX2	23939000	20025000	34604000	23368000	21486000	17892000	24382000	14843000	26442000
PRDX3	9173300	7882400	5838500	17921000	8851600	1	9954500	1	1
PRDX4	19339000	1	23095000	37928000	26448000	34165000	1	26076000	26418000
PRDX5	1	1	20536000	20327000	16225000	29561000	1	1	1
PRDX6	40980000	40605000	97502000	78935000	64344000	108960000	59913000	53997000	59448000
PREP	1	9555100	1	1	1	11385000	1	8445500	1
PRKAA1	1	1	6451900	1	1	7741000	6631500	1	1
PRKAG1	1	1	13897000	6067900	1	4920600	5089500	1	5022900
PRKAR1A	1	1	11489000	4904300	1	5446300	1	7322800	1
PRKAR2A	5092900	1	7924700	7250600	1	7257500	5748100	4954700	2939900
PRKCA	1	6392500	21133000	8313200	4972000	8904500	10616000	11318000	8414100
PRKCSH	1	1	1	7048500	1	1	1	5733700	5901200
PRKDC	6565000	4947200	37790000	5119500	4207500	19193000	13314000	9677400	12487000
PRMT1	22624000	12609000	34785000	12222000	11662000	33066000	13528000	15397000	8347300
PRMT5	9922200	8151200	17617000	5553300	1	9226800	1	11275000	1
PRNP	29747000	47035000	139640000	54315000	36658000	60710000	33643000	37426000	33774000
PROCR	12700000	11193000	12157000	17217000	15383000	21063000	1	6225700	1
PRPF19	1	1	6013000	1	1	8605700	1	9093100	8525000
PRPF8	11719000	14614000	19320000	1	17773000	17588000	14515000	22896000	13588000
PRPS1	1	1	10704000	4328800	6651300	7426800	8844300	1	1
PRSS23	7625300	11646000	21803000	8866400	8335800	10509000	1	8668900	6348900
PSAP	17413000	11139000	13939000	11274000	9589800	12756000	8343800	13500000	8383600
PSAT1	11524000	9255300	15053000	10037000	1	18176000	19749000	18739000	22897000
PSD3	30755000	1	1	1	1	12248000	1	1	1
PSEN1	1	1	18156000	12964000	1	24930000	1	1	1
PSM8	12037000	10556000	9748600	11631000	12473000	10666000	14689000	11684000	14294000
PSMA1	48020000	38294000	52937000	46060000	55499000	41798000	58326000	50740000	53819000
PSMA2	22431000	12803000	18703000	19254000	23731000	18645000	29578000	27230000	26739000
PSMA3	87206000	48928000	51124000	52322000	59527000	71395000	70964000	54515000	72670000
PSMA4	56831000	30424000	40982000	44202000	52146000	53630000	71887000	55683000	78921000
PSMA5	109330000	65331000	72950000	85138000	96165000	103560000	91850000	92731000	88020000
PSMA6	65932000	38586000	46519000	53656000	59432000	58790000	75447000	61846000	72770000
PSMA7	51187000	27524000	37017000	52488000	51501000	49893000	60553000	51341000	65399000
PSMB1	85545000	46412000	56289000	58949000	90397000	77082000	124250000	79579000	143430000
PSMB2	93100000	56562000	85921000	73109000	98203000	74767000	119390000	111290000	124910000
PSMB3	37435000	29098000	41657000	46435000	52275000	45917000	59078000	46229000	73418000
PSMB4	64774000	39673000	51771000	60258000	67984000	51682000	42482000	57893000	65987000
PSMB5	49404000	43109000	83265000	50161000	69779000	63757000	89987000	89590000	91422000
PSMB6	105340000	87431000	86376000	99344000	104480000	114190000	83820000	123360000	69100000
PSMB7	38815000	20459000	46061000	33360000	44675000	36537000	37541000	52935000	37003000
PSMC1	29475000	18254000	41343000	25525000	23638000	31137000	26463000	33705000	28452000
PSMC2	37464000	33558000	59059000	36778000	37193000	43869000	43868000	42639000	41392000
PSMC3	18742000	15578000	25742000	16774000	17420000	20757000	18867000	20865000	19254000
PSMC4	16873000	18494000	32111000	20306000	23386000	20520000	19983000	25137000	20585000
PSMC5	25911000	42764000	56506000	34217000	34331000	30326000	41285000	32440000	32732000
PSMC6	21021000	16886000	28553000	19988000	20256000	28413000	22670000	20492000	22082000
PSMD1	28977000	21870000	32359000	27733000	24324000	25605000	27543000	26978000	27015000
PSMD11	20361000	12859000	25037000	18870000	15158000	22899000	20185000	26301000	20988000
PSMD12	29422000	18869000	37523000	29070000	31955000	38660000	23317000	34293000	26487000
PSMD13	40266000	30320000	43380000	35500000	30535000	32845000	32986000	37856000	43576000
PSMD14	23081000	15359000	24348000	22279000	20188000	32731000	24953000	18563000	21289000
PSMD2	44630000	38994000	62303000	48019000	51856000	49452000	49812000	54055000	52279000
PSMD3	30132000	25840000	40794000	26761000	22473000	32291000	29740000	31122000	33948000
PSMD6	15040000	18637000	25379000	13898000	15555000	13642000	17059000	15858000	17575000
PSMD7	1	1	11624000	1	1	6591600	1	1	8485600
PSMD8	1	1	11707000	1	1	8308900	1	1	12178000
PSMD9	1	1	11663000	3545800	1	3894800	1	1	1
PSME2	3141700	3414400	8759900	4387200	1	4503800	2689700	1	1
PTGES3	12757000	14177000	11932000	14210000	11592000	14128000	1	23782000	1
PTGFRN	16564000	12014000	116770000	23167000	25541000	126470000	79260000	102090000	85038000
PTGR1	1	1	7236800	1	1	5908800	1	1	1
PTK7	113560000	81776000	109140000	134320000	127940000	133530000	105460000	92872000	100280000
PTMA	1	36576000	38070000	1	1	9293300	97458000	98780000	65312000
PTMS	1	1	1	1	1	1	23426000	67763000	1
PTP4A1	1	1	10093000	1	5076300	13250000	7106200	1	1
PTPRA	3726700	5225000	8994400	10842000	4713400	17549000	6269400	5953300	4432300
PTPRF	6129000	1	40759000	6706500	3457700	35439000	6962100	18637000	15988000
PTPRJ	1	1	9431400	2481400	1	2900800	1	1	1
PTPRK	4340200	3395700	15490000	7524700	5438800	20263000	1	1	1
PTRF	1	1	9684600	9525600	1	9078600	1	1	1
PTX3	710070000	729960000	789360000	709300000	492310000	1134700000	8590800000	8731500000	2542900000
PVR	20222000	16176000	70942000	25095000	22440000	54710000	24410000	23905000	31717000
PVRL2	16736000	11344000	57206000	24765000	15590000	68372000	34323000	34684000	23744000
PVRL3	1	1	9852500	1	1	10330000	1	1	1
PXDN	735800000	872000000	252210000	442150000	551840000	280890000	221570000	196650000	222830000
PYGB	10533000	14811000	29042000	20760000	16211000	23119000	34646000	36793000	30653000
PYGL	6647900	15542000	6023200	7892000	12572000	5410900	9501700	18043000	12727000
QARS	7045200	4806200	24534000	11511000	6045800	13079000	9322300	7584600	1
QDPR	18747000	29856000	21352000	18450000	20957000	1	1	1	13052000
QPRT	1	1	11509000	1	7277000	8265300	1	1	13334000
QSOX1	106980000	92189000	113010000	95259000	116320000	138420000	50153000	56769000	60609000
RAB10	66133000	74495000	188000000	93876000	83570000	93559000	94772000	117610000	100020000
RAB11B	27911000	17383000	50093000	39306000	34919000	49357000	29766000	32304000	37979000
RAB13	19122000	13829000	25483000	27594000	28210000	32110000	22691000	18489000	21483000
RAB14	12115000	20206000	22252000	22571000	24047000	17866000	21581000	11930000	20462000
RAB18	1	1	9007900	8554300	1	11819000	1	4829100	6110200
RAB1A	12067000	11356000	20664000	16743000	11192000	19274000	15212000	12252000	17657000
RAB1B	129180000	100900000	207160000	167570000	133780000	203630000	146000000	160790000	137560000
RAB21	22100000	15424000	46282000	30864000	22741000	31098000	21369000	23231000	21330000
RAB23	31927000	19957000	37453000	38675000	32889000	43675000	22364000	25610000	22304000
RAB2B	12531000	11439000	18616000	19839000	13218000	23198000	13770000	14574000	14257000
RAB31	1	1	7635800	13381000	13443567	13707000	1	1	1
RAB32	1	1	11218000	18131600	17145400	20893000	12121000	11345000	15699000
RAB34	12396000	1	11852000	24498000	22873000	22760000	15606000	14233000	15669000
RAB35	15697000	16598000	59947000	30036000	20423000	44193000	25862000	28926000	31658000
RAB3B	1	1	23661000	1	1	16910000	19027000	1	21681000
RAB5A	11944000	1	11415000	11527000	11537000	12216000	13501000	13978000	15708000
RAB5B	1	6501400	6817500	5210600	4979400	10046000	6779400	1	14324000
RAB5C	40429000	38753000	59611000	60371000	53408000	64326000	51138000	48091000	49720000
RAB6A	93409000	85619000	111750000	127260000	98857000	91726000	118880000	94137000	115190000
RAB7A	28775000	22191000	54516000	37978000	28644000	69790000	38169000	39675000	48099000
RAB8A	37312000	45350000	79735000	43832000	38802000	59596000	49120000	53421000	47959000
RAB8B	24789000	32130000	61046000	31657000	26932000	35759000	36164000	34501000	42125000
RAC1	79770000	49722000	190030000	131120000	91495000	233590000	103440000	127950000	135850000
RAC2	10011000	8689900	50989000	134836000	124139000	101760000	20848000	20288000	24119000
RAD23B	7168000	1	8885000	10485000	8070600	8889700	4891000	8472100	7036400
RAI14	1	1	9594300	1	1	13094000	1	1	11125000
RALA	28208000	26550000	79426000	29449000	28675000	73868000	38775000	40013000	37413000
RALB	4701000	7427100	91197000	7782700	5166100	16022000	12841000	9802400	13096000
RALY	1	4063900	4968200	2339300	1	2211100	9043300	10747000	9934300
RAN	41319000	32870000	91355000	35637000	30901000	52442000	51748000	46582000	52115000
RANBP1	10105000	8771500	24357000	13874000	14420000	19145000	1	9884700	1
RANGAP1	1	7883400	6933400	1	1	1	8999300	14800000	9506300
RAP1A	10664000	1	24377000	20085000	17909000	33264000	19695000	13327000	16738000
RAP1B	91264000	58407000	223970000	115740000	80322000	173760000	130620000	132180000	138900000
RAP1GDS1	9145100	1	11234000	8716500	8486100	22512000	10964000	10457000	9164500
RAP2A	1	1	1	9376000	1	10487000	1	1	1
RAP2B	19908000	14690000	39523000	26572000	1	47596000	24495000	28870000	27547000
RAP2C	26414000	15598000	33948000	44417000	41853000	48525000	20680000	32428000	19644000
RARS	13939000	11112000	23323000	12735000	9667000	25466000	16623000	11770000	18449000
RASA3	1	6076600	6688900	7806000	1	8733200	6501700	1	9794500
RCN1	18118000	15355000	17067000	13298000	17088000	24240000	1	19468000	1
RCN3	6504100	1	7693000	12158000	8580200	7847900	1	10416000	1
RDX	11495000	7012900	22357000	18163000	10761000	19419000	9795100	14625000	8110400
RECK	5912700	5685400	25058000	9383600	9066100	22580000	15908000	17845000	13196000
RER1	5448200	1	1	1	6933400	1	1	1	1
RFTN1	36311000	20815000	53123000	33700000	29180000	68781000	32977000	30498000	38954000
RGS20	1	1	6648200	1	1	5795700	1	1	1
RHBDF1	1	1	20495000	1	1	18320000	1	14058000	1
RHEB	1	1	1	6776600	1	10276000	1	6730900	1
RHOA	51116000	40418000	185590000	69732000	46027000	171430000	66723000	66292000	64486000
RHOB	6487500	1	11791000	9408300	1	1	1	1	1
RHOC	100380000	73019000	302060000	177780000	116240000	307040000	196060000	166390000	172370000
RHOG	10078000	8154000	37040000	16219000	15794000	39853000	21043000	20558000	26554000
RNH1	21173000	17291000	59398000	41712000	24839000	63971000	34143000	31526000	32858000
RNPEP	1	1	6594900	6675600	1	9864900	1	1	1
RP2	1	1	23254000	10465000	1	23955000	10884000	12345000	1
RPL10	21277000	34658000	60224000	23634000	25908000	11970000	29915000	38469000	33109000
RPL10A	47977000	29651000	56792000	23539000	21632000	37134000	50399000	39388000	47467000
RPL11	18871000	17018000	33465000	21786000	1	27396000	29650000	27587000	28124000
RPL12	15760000	15902000	21354000	14607000	1	18467000	51156000	30230000	29390000
RPL13	59538000	54214000	90379000	50739000	48464000	35131000	68088000	77049000	62970000
RPL13a	13621000	12227000	39013000	13654000	15390000	7750700	26839000	25164000	20324000
RPL14	33144000	45844000	71973000	38910000	29035000	31449000	55297000	57729000	54560000
RPL15	84772000	78489000	85925000	57979000	54953000	27436000	102390000	94916000	94001000
RPL17	16922000	21526000	24897000	15559000	1	8226000	11361000	23967000	14561000
RPL18	60326000	52954000	79509000	51712000	50817000	42439000	82405000	74004000	93516000
RPL18A	52854000	42335000	63294000	36801000	39594000	20366000	51899000	48995000	49395000
RPL19	16007000	28498000	39054000	15947000	19767000	11295000	41980000	46621000	41023000
RPL21	67176000	44165000	74102000	58031000	60059000	23796000	1	72012000	60536000
RPL22	1	1	18135000	1	1	1	1	38101000	1
RPL23	26508000	19869000	31821000	44783000	22574000	23183000	37949000	24559000	50421000
RPL23A	10217000	1	1	9737600	1	9029500	23353000	1	17172000
RPL24	23503000	19457000	49186000	25860000	24759000	20860000	38600000	27994000	28573000
RPL26	10404000	14609000	30321000	13253000	14370000	7683800	23857000	19084000	21588000
RPL27	1	20986000	33968000	28892000	1	1	21976000	1	1
RPL27A	61113000	58161000	75550000	73999000	37930000	34071000	62750000	57803000	64522000
RPL28	34793000	36148000	71748000	34863000	35919000	19899000	38432000	42283000	44798000
RPL29	5034800	12612000	12336000	1	1	1	11610000	18715000	18633000
RPL3	56640000	54623000	66113000	45624000	42975000	19327000	56624000	60236000	60027000
RPL30	6574200	14901000	22284000	6743000	7396800	6235900	22469000	17413000	16799000
RPL31	17166000	1	18025000	17693000	14778000	15634000	1	16780000	1
RPL32	9681400	11438000	34469000	12307000	9284900	4922300	1	33174000	24698000
RPL34	39762000	35641000	45772000	27363000	1	1	44654000	47686000	53317000
RPL35A	10676000	15669000	28311000	14049000	11964000	10309000	27202000	17001000	24609000
RPL36	36350000	31819000	50621000	30715000	27875000	21228000	58911000	49670000	61768000
RPL4	64725000	61925000	61923000	56017000	45586000	25685000	69474000	68303000	68049000
RPL5	43058000	39707000	39392000	24219000	25274000	25478000	35678000	38023000	31046000
RPL6	18075000	27540000	36336000	16286000	17666000	10189000	31528000	42604000	31248000
RPL7	62598000	51076000	76616000	49494000	45338000	35024000	71461000	78921000	84021000
RPL7A	57359000	64540000	82813000	60819000	46849000	27674000	77162000	80813000	82675000
RPL8	42726000	72847000	64583000	45190000	1	1	87461000	119490000	100400000
RPL9	19368000	22525000	32182000	17303000	18580000	15556000	25099000	26539000	20520000
RPLP0	38805000	52230000	61812000	35686000	31470000	36809000	72915000	69734000	95603000
RPLP1	29092000	30627000	19330000	1	1	1	20089000	46177000	21375000
RPLP2	49533000	69397000	33516000	47000000	29412000	30004000	28968000	101060000	37014000
RPN1	5555900	5406200	8127800	10221000	6671300	3322200	8827600	8896400	7126300
RPN2	7142100	8634000	5758000	18519000	14357000	1	13127000	10792000	10930000
RPS11	74494000	60510000	94952000	53588000	62982000	54053000	59215000	74240000	73726000
RPS12	11813000	1	15825000	1	10895000	13586000	16778000	15125000	11869000
RPS14	1	15997000	1	14082000	1	1	24979000	16779000	1
RPS15A	50530000	32030000	81685000	38007000	42560000	35143000	46939000	35514000	30662000
RPS16	70521000	47866000	79158000	52274000	58133000	55649000	62363000	74014000	73220000
RPS17	1	1	5616300	1	1	3743400	1	5027200	1
RPS18	52351000	41103000	138680000	50948000	55650000	62010000	85749000	90127000	113050000
RPS19	1	1	11724000	8603400	1	1	19846500	18051000	19548000
RPS2	77526000	63691000	79975000	59140000	75919000	27284000	84251000	104390000	95668000
RPS20	36957000	28227000	39495000	36873000	27635000	31184000	1	29792000	21207000
RPS21	5610400	1	6678400	5453000	1	1	4603400	6708900	1
RPS23	20396000	26648000	24718000	21887000	1	18866000	30448000	30785000	21410000
RPS24	1	11466000	13902000	8238500	8081700	1	1	1	1
RPS25	16161000	27953000	32933000	22013000	17573000	18515000	33102000	28468000	43063000
RPS26	96875000	81052000	103560000	78693000	72925000	43446000	96868000	111630000	109390000
RPS27	27664000	27320000	49109000	31615000	26418000	38048000	41323000	30490000	40393000
RPS28	1	1	8103900	1	1	12616000	1	1	1
RPS3	95942000	76095000	131370000	79050000	68037000	87917000	82535000	101500000	101680000
RPS3A	44739000	47064000	69584000	47154000	39641000	36568000	58128000	80433000	61485000
RPS4X	34157000	42600000	98498000	45657000	47929000	31396000	73908000	61385000	79260000
RPS5	19692000	22276000	45296000	22704000	21115000	14748000	41196000	39827000	40899000
RPS6	34072000	42197000	28857000	26863000	20088000	13369000	36930000	43385000	38109000
RPS7	4206400	3627600	7886100	5341700	3895200	5117200	3649200	6133900	4549800
RPS8	97058000	105580000	64118000	69304000	50555000	33610000	104270000	89300000	89641000
RPS9	64287000	42593000	69044000	56835000	56600000	44145000	66151000	86402000	85656000
RPSA	65115000	39652000	121390000	68425000	47835000	122580000	60856000	67755000	80461000
RRAS	50598000	39794000	118020000	80038000	65150000	117780000	81956000	58536000	82228000
RRAS2	14494000	14107000	75227000	30711000	19510000	80998000	56277000	46565000	44419000
RRBP1	4862100	9873300	9380000	4144100	5567300	1	10100000	6620700	6526400
RRM2	1	1	6153800	1	1	8873400	1	1	1
RTCB	8613100	7921200	10624000	8126900	9613200	9271100	9038900	9551700	1
RTN4	285600000	231460000	213690000	281930000	335280000	150280000	123110000	199740000	170980000
RUVBL1	18925000	16340000	29839000	18814000	17437000	30180000	22522000	24219000	26425000
RUVBL2	23044000	19889000	29268000	24388000	18328000	27008000	18709000	23366000	23985000
S100A10	9777300	13058000	60087000	11976000	11400000	12083000	13143000	34531000	19948000
S100A11	102840000	90077000	352060000	154250000	145130000	230640000	130800000	241850000	176190000
S100A13	22490000	35142000	30437000	13407000	17366000	20556000	11158000	14329000	1
S100A16	1	1	39016000	13856000	11273000	13800000	21944000	16792000	20880000
S100A6	209800000	237360000	780700000	268650000	288890000	308440000	239140000	304470000	233300000
SAR1A	10669000	7000400	11407000	18748000	17054000	9707700	12906000	12767000	9840900
SARM1	22931000	1	1	18151000	25218000	6821300	1	1	1
SARS	19619000	10529000	37316000	13920000	1	31510000	18926000	24184000	30286000
SBSN	1	5303700	1	1	1	18097000	5864000	1	2927800
SCAMP3	8353000	10741000	14311000	12693000	13956000	13026000	8367000	7910900	9883900
SCARB2	12974000	9543400	15121000	15267000	14129000	17644000	18264000	19648000	19052000
SCRIB	6062300	1	11556000	9242400	5969600	21414000	5498900	9876800	8650700
SCRN1	1	1	19795000	11074000	1	11191000	12832000	9741800	7993500
SDC4	9104300	12489000	7965700	1	1	11145000	1	1	7619000
SDCBP	132830000	117640000	173750000	144330000	135090000	336070000	106400000	83482000	107360000
SEC13	9434600	8229000	13695000	13293000	9818300	12252000	14180000	10366000	21488000
SEC16A	4870700	5832900	14151000	5683800	1	1	5125100	1	4985200
SEC22B	1364400000	1430900000	1252700000	1648100000	1261600000	1612800000	1292300000	1340400000	1451500000
SEC23A	19976000	26503000	30119000	23553000	18642000	20180000	28859000	12916000	17105000
SEC24C	1	2972300	10786000	2828900	1	1	1	1	1
SEC24D	9291900	9318200	14626000	11925000	8012000	9690600	8175200	5150500	1
SEC31A	13356000	13937000	21419000	19277000	15242000	16384000	15226000	18298000	21393000
SERBP1	1	22458000	28546000	15136000	15755000	20706000	22222000	19758000	25542000
SERINC1	13610000	1	27029000	18182000	15168000	33337000	1	1	1
SERPINB2	1	1	20509000	113509500	111100000	126364000	1	1	1
SERPINB6	7179500	5174700	19260000	11259000	8545400	29000000	7739900	6497300	8428000
SERPINE1	304250000	349780000	207030000	256290000	370420000	251240000	272160000	192360000	300970000
SERPINE2	1	1	1	108400000	99546000	90254000	1	68095000	72764000
SERPINE2	910010000	843400000	602120000	1093500000	1266500000	1173200000	553990000	592180000	645850000
SERPINF1	40521000	35915000	7116100	15038000	22654000	9627900	8367200	7132900	6667900
SERPINH1	34005000	25326000	49824000	50251000	39491000	64524000	64161000	66943000	62574000
SETSIP	91302000	258820000	21053000	21207000	30594000	1	64768000	216780000	73466000
SF3B3	8122300	5390000	2843100	1	3212400	4756200	1	1	4465300
SFN	1	221650000	409590000	161630000	175400000	140130000	1	143140000	233910000
SFPQ	16819000	9941600	22268000	16619000	16250000	10949000	17578000	23363000	12903000
SGCD	1	1	8929400	4956300	1	8482600	13064000	15390000	13330000
SH3BGRL3	45537000	39903000	95176000	48619000	98369000	243200000	58293000	49826000	66242000
SH3BP4	3211300	1	7665000	4205000	1	16195000	1	3706100	4542700
SH3GL1	1	1	13798000	16185000	14506000	15830000	1	1	1
SH3GLB1	1	5932800	1	7929500	7941000	5834200	4825000	6110000	5031000
SH3PXD2B	5802200	4872900	5677600	7423600	1	1	1	1	1
SHMT2	13232000	10988000	9068700	13200000	10665000	6569400	17826000	23627000	20561000
SIRPB1	6259000	2233600	38496000	5586100	6401000	23794000	1	3543700	12058000
SLC12A2	1	1	8282300	16734000	15342345	12612000	7718700	6266700	7563400
SLC16A1	38399000	15139000	70234000	53607000	43248000	47618000	48264000	52957000	65232000
SLC16A2	1	1	26354000	14992000	15388000	19346000	1	9084600	1
SLC16A3	80874000	59531000	188660000	153960000	121840000	134370000	92448000	77490000	91176000
SLC19A1	1	1	6448700	1	2921100	5903900	1	1	1
SLC1A4	4470700	4733500	37127000	7453800	6229300	30245000	22443000	23273000	25099000
SLC1A5	203580000	134690000	376430000	259500000	212680000	490420000	411580000	327170000	355090000
SLC25A5	1	1	1	1	29977000	1	45758000	25740000	38077000
SLC26A2	1	1	11040000	6034200	1	7284300	1	1	1
SLC29A1	1	1	15088000	1	1	12044000	1	1	1
SLC2A1	8818300	6360900	26747000	29679000	25953000	72800000	27289000	24793000	18097000
SLC2A3	1	1	13562000	9532100	13442000	26934000	18888000	12865000	9061800
SLC30A1	5539100	4808900	22618000	5706700	4599000	14207000	5828700	5741700	6020500
SLC35B2	13252000	1	1	14309000	1	1	1	1	1
SLC35F6	8455300	20327000	64977000	9585000	1	1	1	16292000	19834000
SLC38A1	1	1	30309000	10580000	9871400	13731000	10194000	1	1
SLC38A2	19436000	9003300	30800000	17879000	16361000	43958000	35401000	24575000	25872000
SLC39A10	10653000	1	14698000	28257000	24639000	23671000	13595000	12614000	1
SLC39A14	42416000	33709000	104930000	62057000	38395000	120480000	67530000	47274000	83027000
SLC39A6	9139500	1	31113000	12831000	11540000	8716400	11426000	15668000	10530000
SLC3A2	221190000	138620000	475210000	329650000	217210000	665070000	422610000	324550000	377790000
SLC44A1	32571000	19053000	34016000	39749000	42301000	26322000	16261000	13514000	22087000
SLC44A2	43662000	31826000	77383000	42929000	41432000	83715000	49006000	35737000	52507000
SLC4A4	11419000	1	15501000	19893000	13947000	16843000	10047000	1	1
SLC4A7	9874400	6869300	24684000	15046000	11673000	34245000	5978700	6272900	6121100
SLC5A3	1	1	19283000	17186000	1	37940000	12574000	1	1
SLC5A6	1	1	3317300	1	1	5765000	1	1	1
SLC7A1	29294000	25720000	85156000	45500000	45124000	83263000	47176000	49587000	52443000
SLC7A5	63302000	71392000	155070000	81406000	86761000	151390000	223390000	135340000	228180000
SLC8A1	1	1	14362000	1	1	11030000	1	1	1
SLC9A1	1	1	7243300	1	1	7693100	1	1	1
SLIT2	1	1	4969400	1	1	6318400	1	1	1
SMAD3	3699600	1	7083700	8391800	1	19598000	1	4782400	4172900
SMS	1	1	10360000	1	1	1	1	1	6415400
SMURF2	1	1	9032400	5575500	5101300	8837500	1	1	5578300
SNAP23	13394000	10529000	44330000	20200000	17877000	43177000	31602000	22821000	30474000
SND1	23705000	23739000	35573000	24939000	17822000	33490000	24693000	21553000	30170000
SNRNP200	1	1	1	1	1	1	1	11096000	5901900
SNRNP70	5923400	1	1	4757800	1	1	5463300	7956900	4616200
SNRPE	4043100	1	2820800	1	1	1	6461400	1	1
SNRPF	1	13255000	1	1	1	1	10243000	1	1
SNRPG	3912400	4939900	4369700	3502100	3459000	1	1	7269000	1
SNTB2	13558000	17432000	44937000	23931000	13037000	25760000	23090000	26007000	25627000
SNX17	1	1	3033600	1	1	8246500	1	1	1
SNX3	1	1	1	13321000	1	11405000	1	1	1
SNX33	1	1	5325400	1	1	7038700	1	1	1
SNX6	1	1	9187300	1	1	1	1	1	4756000
SOD1	14559000	15312000	23373000	16240000	21307000	25330000	13099000	17064000	1
SOD2	6970800	1	1	12002000	12001000	1	1	8244600	1
SPARC	125580000	129710000	94068000	106730000	154950000	169340000	73840000	155150000	77055000
SPOCK1	11230000	24071000	16610000	9183900	13732000	9849400	1	9622500	1
SPON2	129500000	145590000	99354000	134070000	159850000	105720000	57686000	50298000	56410000
SPTAN1	10111000	10135000	18576000	15176000	13669000	16390000	12004000	13781000	17934000
SPTBN1	19955000	19927000	29933000	25819000	21796000	27137000	27293000	26327000	31522000
SQSTM1	1	1	26634000	1	1	12708000	10013000	5258100	1
SRC	1	1	1	1	1	16763000	11584000	10847000	12252000
SRGAP2	1	1	9330900	7103300	7222900	7220800	6543800	1	1
SRI	12361000	9715600	11377000	11070000	11627000	12780000	9472400	13409000	11932000
SRM	19188000	12783000	31260000	26694000	12266000	48646000	22905000	13828000	15591000
SRP68	1	1	1904900	2381500	1	1	1	1	1
SRP72	1	5387600	4697600	1	1	1	1	1	7317200
SRPX	3856400	1	8840400	1	1	21099000	1	1	5128300
SRPX2	29377000	41841000	24384000	21531000	23957000	22858000	12052000	1	1
SRSF1	70110000	114440000	10412000	33968000	53863000	1	36104000	43658000	34540000
SRSF2	72422000	161300000	21207000	39935000	49489000	8939500	51053000	41475000	45685000
SRSF3	48364000	98132000	19711000	31963000	61738000	1	27032000	54210000	32353000
SRSF6	30752000	73206000	31908000	31226000	47874000	7747500	34930000	39213000	37004000
SRSF7	23904000	35726000	5441200	14044000	18105000	1	13042000	23985000	12943000
SSBP1	20741000	21618000	6217200	1	6120900	1	1	1	1
SSC5D	8140200	10189000	10009000	4642400	7952200	10793000	3770300	13559000	3424700
SSR4	7862200	7721600	1	17867000	10185000	1	9974000	9615500	9749900
ST13P5	7096700	5292200	11011000	8128300	1	13626000	17929000	25066000	20268000
STAM	49532000	34300000	37781000	65249000	64387000	39449000	87755000	75882000	135560000
STAT1	1	1	4755600	1	1	5660600	1	1	1
STC1	511640000	676250000	86477000	399300000	492710000	187060000	1	1	18537000
STC2	719860000	1011500000	290070000	304470000	503560000	234270000	68342000	114320000	73544000
STIP1	7730800	6319800	16642000	9980900	7797000	12263000	7381700	6749300	6374400
STK10	1	649730	31819000	485690	743940	3084600	1473700	1	610010
STK24	42882000	37773000	76582000	75951000	1	159450000	121080000	80780000	83300000
STOM	268040000	201520000	258000000	339610000	291750000	297160000	130860000	111810000	130810000
STRAP	10764000	1	24815000	19080000	12899000	17205000	12408000	10664000	1
STUB1	1	1	13000000	4338200	1	9237100	1	2729600	1
STX12	1	1	11676000	7753900	7594800	6468700	1	1	1
STX4	17922000	12269000	35625000	19980000	21849000	33096000	18436000	22401000	18416000
STX7	1	1	5846400	1	1	6680800	1	1	1
STXBP1	1	1	9356200	20475000	18954000	16740000	1	7019000	1
STXBP3	12862000	3972200	28360000	14396000	10445000	26110000	11758000	11236000	11477000
SUB1	12265000	13975000	1	1	10983000	1	1	1	1
SURF4	5909900	5112600	9332700	13630000	10544000	5556900	6068000	8645200	1
SVEP1	6078700	6041700	5006700	1	1	12434000	7775000	9301600	8235400
SYNCRIP	10954000	5077600	8915800	15132000	9787900	10034000	10564000	6911700	11042000
SYPL1	1	6733400	9893500	1	9478200	12065000	9549900	11232000	1
TAGLN	42696000	32182000	147670000	52007000	42606000	143620000	95069000	97652000	82019000
TAGLN2	57946000	40658000	93611000	72747000	57749000	84352000	78286000	103480000	88708000
TALDO1	21559000	37027000	48525000	24817000	26290000	27363000	21617000	23458000	23728000
TAOK1	1	1	9556800	6498300	1	6812400	1	6740300	1
TAOK3	1	1	5064400	1	1	6302300	1	1	1
TARS	17600000	1	31625000	21803000	1	43781000	40701000	37824000	31774000
TBC1D24	1	1	7741800	1	1	3599900	1	1	3448600
TBCA	1	1	24205000	7670100	1	12980000	1	7952500	1
TBCB	1	1	13575000	1	1	5766700	1	5254600	10126000
TCEB1	1	1	4571300	1	1	2564200	3795700	1	1
TCIRG1	10919000	10289000	9594700	13846000	1	12241000	8776300	11727000	7757800
TCOF1	1	12049000	1	1	1	1	5576400	6484500	1
TCP1	104600000	82275000	119860000	85248000	83851000	102650000	88734000	90868000	94855000
TF	112030000	80358000	21738000	120800000	127870000	20850000	1	1	1
TFPI	9287900	6302000	1	1	1	1	1	1	1
TFPI2	49654000	47493000	27155000	35386000	40268000	22494000	1	6391000	6794100
TFRC	158440000	116960000	62791000	248010000	176780000	61780000	43918000	36236000	43532000
TGFB1	1	1	1010000	12224000	11059000	11512000	13371000	20372000	12682000
TGFB1	20868000	19175000	25673000	26246000	26210000	26772000	12421000	12901000	13688000
TGFBI	1830400000	1530100000	818820000	2252900000	2404000000	1011400000	540320000	487480000	530270000
TGFBR1	1	1	1	5086600	4857454	6000100	1	1	1
TGM2	150790000	140010000	103730000	132340000	110320000	91465000	69539000	67863000	67995000
TGOLN2	8189800	11895000	12972000	9327900	11129000	8565600	1	5070600	1
THBS1	210530000	192020000	311030000	134370000	182090000	471600000	403330000	353880000	463760000
THBS2	206010000	182940000	175150000	110610000	135720000	206360000	250570000	284100000	256240000
THBS3	12114000	12448000	18380000	7449100	10452000	15800000	42175000	37096000	46647000
THBS4	1	23582000	1	32751000	29610000	30343000	60680000	55126000	49969000
THSD4	1	1	16283000	1	1	10201000	1	1	1
THY1	308840000	181430000	834840000	636040000	415760000	1152900000	971770000	997000000	1110500000
TIMP1	624290000	582230000	170350000	643080000	736010000	324280000	99212000	60736000	82511000
TIMP2	85861000	100680000	51243000	61303000	97859000	30554000	28445000	42523000	26231000
TIMP3	24927000	17441000	57710000	37119000	31924000	68579000	30061000	27473000	31240000
TINAGL1	10122000	9664900	15599000	7383500	10994000	26054000	1	8292400	1
TJP1	1	1	1640300	3160700	4035200	3739000	3055800	2060400	1894000
TKT	23612000	25862000	36960000	32458000	23063000	25522000	37303000	29806000	34966000
TLDC1	1	1	10690000	3778900	1	21926000	3935200	1	6944700
TLN1	55935000	46785000	81837000	73424000	57117000	87916000	141800000	137850000	137710000
TM4SF1	1	1	8856600	1	1	5296000	3687500	1	1
TM9SF2	13149000	10230000	16534000	13040000	8959700	1	1	1	9248100
TM9SF3	23154000	1	13664000	19138000	18926000	1	12741000	1	1
TMED10	19837000	12725000	31231000	33357000	21882000	20990000	17848000	20534000	25988000
TMED2	16070000	15017000	18049000	17826000	17106000	14062000	15347000	17314000	14252000
TMED7	1	12065000	17417000	13547000	1	1	12852000	1	1
TMED9	1	1	23081000	24153000	21641000	1	27363000	1	23302000
TMEM106B	1	1	11014000	1	1	5700700	1	1	1
TMEM132A	4156000	5917100	4043400	5276700	9974900	3628700	1	1	1
TMEM2	16978000	10597000	33186000	48668000	42110000	52102000	20268000	17058000	21200000
TMEM200A	1	1	20577000	1	1	29691000	5383100	7078300	4215000
TMSB10	1	1	88554000	1	1	116040000	1	1	1
TNC	18807000	21354000	25426000	24768000	19717000	35617000	10202000	8074000	6220600
TNFAIP6	62947000	58874000	13405000	95725000	39277000	18867000	29905000	23443000	38878000
TNFRSF10B	12744000	7791900	31671000	17141000	16995000	34741000	1	1	1
TNFRSF10D	4738300	1	7906300	5239700	1	12704000	1	1	5028400
TNPO1	13902000	11771000	19810000	18642000	13817000	26291000	20076000	17259000	20737000
TNS1	1	1	5650300	4832100	1	8874100	8738900	3507200	5955400
TNXB	1	1	1	1	1	1	10228000	11207000	8634300
TOLLIP	6842700	7331800	9660100	11627000	11730000	19133000	7118100	1	11678000
TOM1	8237900	4848900	13809000	12459000	12665000	14639000	6220800	1	5178300
TOP1	37719000	37623000	3304500	2397400	1	1	3050600	2086900	2822600
TPBG	30801000	19076000	88074000	67189000	57500000	71942000	25265000	32614000	22924000
TPI1	73167000	54535000	128440000	94247000	99182000	128840000	67074000	60813000	77368000
TPM2	1	1	11471000	18003000	14890000	10816000	11206000	16619000	1
TPM3	41022000	48079000	66554000	70907000	51653000	54666000	39550000	34205000	24104000
TPM4	20980000	23559000	36344000	28649000	29356000	20087000	17317000	24311000	18777000
TPP2	65301000	86988000	17514000	21594000	32485000	13712000	20035000	15125000	20171000
TPT1	1	1	62809000	49762000	46344000	50949000	18433000	24111000	19478000
TRIM28	1	1	9697900	1	1	1	15012600	12854100	14911200
TRIOBP	1	5318200	10427000	5478200	5639700	6452700	6552600	4961200	5823300
TSG101	20643000	13701000	22950000	16557000	17543000	17543000	12788000	12930000	12294000
TSKU	12654000	12537000	9954000	13547000	17743000	17987000	1	1	1
TSN	1	1	10760000	1	9194800	13906000	1	1	11864000
TSPAN14	3942500000	3625100000	6577500000	5500800000	4607900000	11272000000	9862200000	5419200000	3296900000
TSPAN3	1	1	52517000	1	1	32528000	1	1	1
TSPAN4	32490000	33169000	79954000	43561000	29616000	34392000	22636000	23416000	19565000
TSPAN6	6067600	12789000	31437000	14466000	10776000	6311900	1	1	1
TSPAN9	45224000	30406000	66405000	76501000	47133000	139040000	36666000	30507000	44048000
TTYH3	30200000	29560000	51238000	29017000	52774000	56934000	28013000	33819000	26158000
TUBA1A	47646000	34428000	77990000	61797000	44206000	47278000	29653000	70155000	30100000
TUBA1B	272040000	232260000	463740000	419160000	298140000	428000000	313990000	344670000	355710000
TUBA1C	21069000	14286000	21507000	28174000	1	27174000	15026000	11993000	24834000
TUBA4A	1	1	1	1	11343000	1	28747000	21315000	25862000
TUBB	157180000	135560000	271430000	191630000	149230000	185480000	153600000	193240000	173250000
TUBB2A	21298000	16228000	33155000	19024000	16092000	33573000	22487000	23033000	20894000
TUBB3	36560000	28781000	68369000	39906000	32725000	42077000	30641000	33488000	29477000
TUBB4B	149140000	122150000	223280000	166360000	144160000	184060000	170240000	163010000	181010000
TUBB6	19534000	18596000	30818000	27084000	15913000	32655000	26510000	26057000	27762000
TUBB8	36542000	23488000	51227000	36728000	23951000	52810000	36555000	31796000	31412000
TUFM	6160000	10792000	8290300	15568000	8207800	1	1	8421900	6180700
TWF1	1	1	14533000	1	1	14352000	1	1	1
TWF2	1	1	21076000	1	1	1	1	26858000	1
TXN	72187000	44793000	128830000	86570000	56159000	112860000	46200000	51709000	57293000
TXNDC17	1	1	8056200	1	1	11906000	1	1	1
TXNDC5	19433000	23907000	12978000	25151000	21473000	8699500	9713200	15281000	13830000
TXNRD1	16227000	13865000	35360000	19747000	19830000	48130000	12667000	19864000	10809000
U2AF1	6632500	9915400	5679200	6417100	6864000	1	8874500	11859000	7810500
UACA	1	1	5304300	1557600	1	1	1	1	1
UAP1	1	1	22816000	4938700	1	23827000	6126200	5670400	1
UBA1	31723000	25763000	56249000	36705000	34359000	76773000	56753000	51197000	49881000
UBA52	698570000	586880000	1081100000	562710000	613180000	1125200000	659140000	468860000	507280000
UBA6	4610100	3498200	4873900	6704700	1	6162200	3701600	1	1
UBASH3B	1	1	3385100	1882100	1	1	1	1	1
UBE2D2	1	1	23305000	1	1	24430000	10010000	11936000	10840000
UBE2L3	1	3318700	8751100	1	5202500	9642700	1	5317700	1
UBE2M	13986000	15385000	19362000	12503000	13406000	12374000	1	10481000	15223000
UBE2NL	16311000	10117000	33925000	20075000	15989000	34477000	16043000	14828000	18277000
UBE2V2	12590000	1	22899000	12170000	1	29548000	12962000	1	1
UBQLN2	1	1	1	3331100	1	5869900	1	1	1
UBR4	13122000	12204000	13106000	10403000	12411000	9925900	9371500	13716000	8975200
UBTD1	1	1	10766000	1	1	17580000	1	1	1
UCHL1	80587000	64451000	135190000	99824000	73308000	123750000	56844000	49829000	62808000
UCHL3	1	1	9888200	1	1	11515000	1	1	1
UGDH	32407000	23070000	61117000	39792000	32935000	50210000	33352000	38881000	41579000
UGGT1	1	7912600	9843400	1	1	12577000	12079000	1	1
UGP2	37226000	21547000	39754000	35758000	36645000	52908000	48535000	54824000	54731000
UPF1	2715300	1	8252100	1	1	3478900	1	1	1
USO1	16462000	17542000	11686000	17544000	20419000	10644000	21037000	26086000	27003000
USP14	4174600	1	7496800	8892800	4528600	6327600	1	1	5490400
USP5	10663000	9241500	19289000	16821000	14162000	36480000	13661000	14951000	19287000
USP9X	9312100	10312000	13509000	7447500	8922100	6563800	12643000	8330400	9971100
VAMP3	13348000	22712000	38157000	28273000	19039000	44291000	19581000	11791000	19529000
VAPA	9117700	20266000	20754000	13854000	11936000	6436100	13753000	17589000	17540000
VARS	11847000	11034000	15504000	9411800	10883000	15828000	13647000	12868000	15780000
VASN	11031000	10710000	9972500	1	14562000	26281000	7167200	12144000	1
VASP	8742900	9877800	28021000	11725000	10712000	22497000	24314000	15957000	22755000
VAT1	30232000	20444000	59732000	44641000	31461000	66839000	47100000	46124000	53054000
VAT1L	1	1	14559000	5788300	1	11555000	1	1	7847000
VBP1	1	1	5390700	1	1	15105000	1	1	1
VCAN	1461500000	1739800000	1410500000	2428300000	1337000000	2128300000	585850000	2595400000	687660000
VCL	92388000	64434000	127330000	106390000	98192000	154700000	167180000	133420000	171560000
VCP	215890000	225210000	120760000	106010000	132120000	111430000	127430000	111930000	121450000
VDAC1	21660000	17954000	18546000	48719000	24347000	16518000	28742000	32691000	26264000
VDAC2	17437000	13417000	9642400	36836000	19646000	1	19071000	19413000	24379000
VEGFA	1	1	1	6589900	9034300	12928000	1	1	1
VIM	202960000	191000000	473160000	236320000	178600000	389340000	129390000	152940000	144200000
VPS28	7168000	6366900	11232000	9047300	9579400	17473000	1	6692600	1
VPS35	19000000	21961000	30345000	23920000	22477000	29741000	17039000	30346000	26171000
VPS37B	4684800	1	7158300	1	5387700	9356000	1	1	1
VPS37C	1	1	5381700	1	1	6517600	1	1	1
VTA1	4791100	2960100	8048400	4313100	4345000	9900500	3570400	4183700	1
VTN	27831000	22876000	24900000	22477000	26491000	29186000	13905000	19538000	17189000
VWA1	8888500	9066700	14034000	5733900	9488400	16460000	15474000	8932100	8477600
WARS	1	6724000	10167000	9471100	1	9832000	11849000	10749000	9000700
WASF2	1	1	2217000	1	1	3206500	2868100	1	1
WDR1	69639000	77923000	178160000	104520000	68249000	151630000	125470000	92930000	114800000
WDR77	1	1	12702000	4554100	4665800	1	1	5185600	1
WNT5A	125930000	105660000	49848000	150120000	140320000	37013000	11989000	8636900	12946000
XPO1	5542700	6560900	12423000	4926200	4964200	8785500	1	2440200	4760200
XPO7	1	1	4579200	1	1	3293100	1	3626100	1
XPOT	3130000	3907300	5029600	2998400	1	7816400	6745300	5818200	4675700
XRCC5	18421000	19496000	17399000	11004000	10603000	10848000	23070000	22548000	20963000
XRCC6	17718000	17936000	14954000	8353400	9057500	10355000	18018000	20162000	18531000
XYLT1	3581300	7336900	8164300	3959100	6802800	10104000	4804800	1	5114000
YARS	1	13215000	12358000	9657400	6254000	8136600	23054000	9207800	14315000
YBX1	23266000	30594000	8219900	6337800	9766600	5662100	18227000	15149000	9441300
YES1	1	1	33984000	1	11815000	32949000	9281200	18754000	20000000
YKT6	1	6818000	10183000	7991100	6325300	20262000	6864900	7737400	1
YWHAB	45996000	45658000	108890000	50149000	44890000	119720000	63950000	78712000	73750000
YWHAE	117490000	93453000	259800000	156510000	148490000	262110000	157070000	171990000	159220000
YWHAG	71939000	53353000	132550000	80123000	72867000	124420000	74014000	73079000	79323000
YWHAH	29246000	24264000	96939000	37136000	33556000	90674000	46912000	60262000	60563000
YWHAQ	63467000	50004000	127590000	76041000	64345000	127740000	82581000	88017000	90604000
YWHAZ	103110000	78027000	243000000	116840000	112790000	234410000	152790000	147810000	146710000
ZC3HAV1	1	1	11650000	1	1	13788000	8908800	1	1
ZDHHC5	1	1	66095000	24614000	18380000	38977000	23099000	1	20685000
ZYX	9860300	1	45765000	13281000	11034000	24199000	32551000	31708000	29127000
