# Supplementary material for: Proteomic analysis and functional validation reveal distinct therapeutic capabilities related to priming of mesenchymal stromal/stem cells with IFN-γ and hypoxia: potential implications for their clinical use
Source: Front Cell Dev Biol. 2024 May 31;12:1385712. doi: 10.3389/fcell.2024.1385712 (PMC11179434; doi:10.3389/fcell.2024.1385712)
Supplement: Supplementary file 2 [file Table3.XLSX]

## Sheet: GO term list in HYP CM
#term ID	term description	observed gene count	strength	false discovery rate	matching proteins in your network (labels)
GO:0036324	Vascular endothelial growth factor receptor-2 signaling pathway	2	1.95	0.0385	PDCD6,VEGFA
GO:0050930	Induction of positive chemotaxis	3	1.65	0.0116	SCG2,CXCL8,VEGFA
GO:0050927	Positive regulation of positive chemotaxis	4	1.54	0.0024	SCG2,CXCL8,F3,VEGFA
GO:0071621	Granulocyte chemotaxis	5	1.14	0.008	CXCL3,SCG2,CXCL8,CXCL1,VEGFA
GO:0001938	Positive regulation of endothelial cell proliferation	5	1.08	0.013	PDCD6,SCG2,F3,HMGB1,VEGFA
GO:0002690	Positive regulation of leukocyte chemotaxis	5	1.06	0.0146	C1QBP,THBS1,CXCL8,HMGB1,VEGFA
GO:0050921	Positive regulation of chemotaxis	7	1.03	0.0018	C1QBP,THBS1,SCG2,CXCL8,F3,HMGB1,VEGFA
GO:0061844	Antimicrobial humoral immune response mediated by antimicrobial peptide	5	1	0.0227	GAPDH,CXCL3,CXCL8,HIST2H2BE,CXCL1
GO:0001936	Regulation of endothelial cell proliferation	6	1	0.0076	THBS1,PDCD6,SCG2,F3,HMGB1,VEGFA
GO:0030595	Leukocyte chemotaxis	6	0.98	0.0095	CXCL3,SCG2,CXCL8,HMGB1,CXCL1,VEGFA
GO:0002218	Activation of innate immune response	5	0.9	0.0432	PSMD5,PRKDC,HMGB1,XRCC6,MATR3
GO:0045766	Positive regulation of angiogenesis	6	0.9	0.0181	THBS1,PDCD6,ANGPTL4,CXCL8,F3,VEGFA
GO:0043281	Regulation of cysteine-type endopeptidase activity involved in apoptotic process	6	0.8	0.041	THBS1,PDCD6,F3,HMGB1,ANP32B,VEGFA
GO:0001503	Ossification	7	0.77	0.0244	HNRNPU,STC1,SNRNP200,CTHRC1,LRRC17,IGFBP3,HNRNPC
GO:0001525	Angiogenesis	8	0.76	0.0145	THBS1,PDCD6,ANGPTL4,SCG2,CXCL8,NCL,COL15A1,VEGFA
GO:0052547	Regulation of peptidase activity	11	0.74	0.0019	PCOLCE,GAPDH,THBS1,PDCD6,TIMP3,COL6A3,F3,HMGB1,ANP32B,SERPINH1,VEGFA
GO:0052548	Regulation of endopeptidase activity	10	0.73	0.0044	GAPDH,THBS1,PDCD6,TIMP3,COL6A3,F3,HMGB1,ANP32B,SERPINH1,VEGFA
GO:0001944	Vasculature development	12	0.71	0.0014	THBS1,PDCD6,ANGPTL4,SCG2,CXCL8,NCL,ANP32B,MYH10,COL5A1,COL15A1,SVEP1,VEGFA
GO:0050900	Leukocyte migration	7	0.7	0.0453	CXCL3,SCG2,CXCL8,HMGB1,CXCL1,SLC16A1,VEGFA
GO:0001568	Blood vessel development	10	0.65	0.014	THBS1,PDCD6,ANGPTL4,SCG2,CXCL8,NCL,MYH10,COL5A1,COL15A1,VEGFA
GO:0072359	Circulatory system development	17	0.64	0.00019	THBS1,PDCD6,HNRNPU,ANGPTL4,SCG2,CXCL8,PRKDC,GYS1,NCL,ANP32B,MYH10,MATR3,COL5A1,COL15A1,SVEP1,NACA,VEGFA
GO:0040017	Positive regulation of locomotion	11	0.64	0.0085	C1QBP,THBS1,PDCD6,SCG2,CXCL8,F3,HMGB1,MYADM,MGAT5,PDGFC,VEGFA
GO:0030335	Positive regulation of cell migration	10	0.63	0.0177	C1QBP,THBS1,PDCD6,CXCL8,F3,HMGB1,MYADM,MGAT5,PDGFC,VEGFA
GO:0071363	Cellular response to growth factor stimulus	9	0.61	0.0376	THBS1,EIF4A3,CXCL8,NCL,HNRNPM,PTBP1,TIAL1,PDGFRL,VEGFA
GO:0042119	Neutrophil activation	9	0.61	0.0385	PYGL,CXCL8,TUBB,HMGB1,XRCC6,ILF2,CXCL1,DDOST,MME
GO:0045055	Regulated exocytosis	11	0.55	0.03	PYGL,THBS1,TIMP3,TUBB,HMGB1,XRCC6,ILF2,CXCL1,DDOST,MME,VEGFA
GO:0034097	Response to cytokine	17	0.54	0.002	PSMD5,PCOLCE,GAPDH,THBS1,CAPZA1,TIMP3,HNRNPU,CXCL3,CXCL8,NCL,EIF4A2,F3,SRSF3,CXCL1,DDOST,MME,VEGFA
GO:0071345	Cellular response to cytokine stimulus	15	0.52	0.0082	PSMD5,PCOLCE,GAPDH,THBS1,CAPZA1,HNRNPU,CXCL3,CXCL8,NCL,EIF4A2,F3,SRSF3,CXCL1,MME,VEGFA
GO:0008284	Positive regulation of cell population proliferation	13	0.5	0.0255	THBS1,PDCD6,HNRNPU,SCG2,PRKDC,CTHRC1,F3,HMGB1,TIAL1,AKR1C2,PDGFC,NACA,VEGFA
GO:0048646	Anatomical structure formation involved in morphogenesis	12	0.49	0.0447	THBS1,PDCD6,ANGPTL4,SCG2,CXCL8,PRKDC,NCL,CTHRC1,MYH10,COL15A1,MTPN,VEGFA
GO:0022603	Regulation of anatomical structure morphogenesis	15	0.49	0.0151	PSMD5,C1QBP,THBS1,EHD2,PDCD6,ANGPTL4,CXCL8,PRKDC,CTHRC1,F3,MYH10,COL5A1,MYADM,NACA,VEGFA
GO:0030334	Regulation of cell migration	12	0.49	0.0417	C1QBP,THBS1,PDCD6,STC1,CXCL8,F3,HMGB1,IGFBP3,MYADM,MGAT5,PDGFC,VEGFA
GO:0040012	Regulation of locomotion	13	0.48	0.0367	C1QBP,THBS1,PDCD6,STC1,SCG2,CXCL8,F3,HMGB1,IGFBP3,MYADM,MGAT5,PDGFC,VEGFA
GO:0032940	Secretion by cell	13	0.48	0.0385	PYGL,THBS1,TIMP3,SCG2,TUBB,HMGB1,XRCC6,MYH10,ILF2,CXCL1,DDOST,MME,VEGFA
GO:0051094	Positive regulation of developmental process	18	0.46	0.0076	C1QBP,PRPF19,THBS1,EHD2,PDCD6,HNRNPU,ANGPTL4,CXCL8,PRKDC,CTHRC1,F3,HMGB1,XRCC6,IGFBP3,MYADM,MME,NACA,VEGFA
GO:0006952	Defense response	16	0.44	0.0229	C1QBP,GAPDH,THBS1,CAPZA1,CXCL3,SCG2,CXCL8,PRKDC,F3,TUBB,HMGB1,XRCC6,MATR3,TIAL1,HIST2H2BE,CXCL1
GO:0006955	Immune response	18	0.41	0.0239	PYGL,C1QBP,GAPDH,THBS1,CAPZA1,CXCL3,ALCAM,CXCL8,PRKDC,TUBB,HMGB1,XRCC6,MATR3,ILF2,HIST2H2BE,CXCL1,DDOST,MME
GO:0009605	Response to external stimulus	25	0.39	0.0042	CCDC80,PYGL,C1QBP,GAPDH,THBS1,CAPZA1,STC1,CXCL3,ADH5,SCG2,ALCAM,CXCL8,BANF1,PRKDC,TUBB,HMGB1,XRCC6,MYH10,MATR3,HIST2H2BE,MTPN,CXCL1,SLC2A1,SLC16A1,VEGFA
GO:0045595	Regulation of cell differentiation	19	0.36	0.0445	PSMD5,C1QBP,PRPF19,THBS1,EHD2,HNRNPU,PRKDC,CTHRC1,LRRC17,HMGB1,ANP32B,PTBP1,XRCC6,COL5A1,IGFBP3,MYADM,MME,NACA,VEGFA
GO:0009653	Anatomical structure morphogenesis	21	0.34	0.041	THBS1,PDCD6,EIF4A3,STC1,COL6A3,ANGPTL4,SCG2,ALCAM,CXCL8,PRKDC,NCL,CTHRC1,MYH10,COL5A1,COL15A1,MTPN,SVEP1,PDGFC,SERPINH1,NACA,VEGFA
GO:0044085	Cellular component biogenesis	25	0.34	0.0167	PSMD5,SNRPD3,C1QBP,PRPF19,APOC3,LMAN1,NASP,SRSF1,CAPZA1,EHD2,PDCD6,EIF4A3,PRKDC,SNRNP200,FARSA,TUBB,ANP32B,MYH10,HIST2H2BE,RPS24,SLC2A1,RPL35A,PDGFC,H2AFX,HIST1H2BN
GO:0002376	Immune system process	24	0.34	0.0216	PSMD5,PYGL,C1QBP,GAPDH,THBS1,CAPZA1,CXCL3,SCG2,ALCAM,CXCL8,PRKDC,TUBB,LRRC17,HMGB1,XRCC6,MATR3,ILF2,HIST2H2BE,CXCL1,DDOST,RPS24,MME,SLC16A1,VEGFA
GO:0050793	Regulation of developmental process	25	0.33	0.0219	PSMD5,C1QBP,PRPF19,THBS1,EHD2,PDCD6,HNRNPU,ANGPTL4,CXCL8,PRKDC,CTHRC1,F3,LRRC17,HMGB1,ANP32B,PTBP1,XRCC6,MYH10,COL5A1,IGFBP3,MYADM,MTPN,MME,NACA,VEGFA
GO:0006950	Response to stress	33	0.33	0.0022	PSMD5,C1QBP,PRPF19,GAPDH,LMAN1,THBS1,CAPZA1,EHD2,PDCD6,STC1,CXCL3,ADH5,COPS2,ANGPTL4,SCG2,CXCL8,PRKDC,HNRNPM,F3,TUBB,HMGB1,XRCC6,MYH10,MATR3,TIAL1,HIST2H2BE,MAN1B1,COL5A1,CXCL1,SLC2A1,H2AFX,SERPINH1,VEGFA
GO:0022607	Cellular component assembly	22	0.32	0.0445	PSMD5,SNRPD3,C1QBP,PRPF19,APOC3,LMAN1,NASP,SRSF1,CAPZA1,EHD2,PDCD6,PRKDC,SNRNP200,FARSA,TUBB,ANP32B,MYH10,HIST2H2BE,SLC2A1,PDGFC,H2AFX,HIST1H2BN
GO:0071840	Cellular component organization or biogenesis	48	0.28	0.00018	CCDC80,PSMD5,SNRPD3,C1QBP,PRPF19,APOC3,GAPDH,LMAN1,NASP,SRSF1,THBS1,CAPZA1,EHD2,PDCD6,EIF4A3,HNRNPU,COL6A3,COPS2,ALCAM,H2AFV,BANF1,PRKDC,SNRNP200,FARSA,PPP2R2A,HIST1H2AJ,CTHRC1,TUBB,HMGB1,ANP32B,XRCC6,MYH10,HIST2H2BE,COL5A1,COL15A1,MYADM,MTPN,CXCL1,RPS24,SLC2A1,RPL35A,PDGFC,H2AFX,SERPINH1,SLC16A1,HNRNPC,VEGFA,HIST1H2BN
GO:0016043	Cellular component organization	45	0.27	0.00094	CCDC80,PSMD5,SNRPD3,C1QBP,PRPF19,APOC3,GAPDH,LMAN1,NASP,SRSF1,THBS1,CAPZA1,EHD2,PDCD6,HNRNPU,COL6A3,COPS2,ALCAM,H2AFV,BANF1,PRKDC,SNRNP200,FARSA,PPP2R2A,HIST1H2AJ,CTHRC1,TUBB,HMGB1,ANP32B,XRCC6,MYH10,HIST2H2BE,COL5A1,COL15A1,MYADM,MTPN,CXCL1,SLC2A1,PDGFC,H2AFX,SERPINH1,SLC16A1,HNRNPC,VEGFA,HIST1H2BN
GO:0048731	System development	35	0.25	0.0229	PRPF19,NASP,THBS1,PDCD6,EIF4A3,HNRNPU,STC1,COL6A3,COPS2,ANGPTL4,SCG2,ALCAM,CXCL8,PRKDC,GYS1,NCL,CTHRC1,LRRC17,HMGB1,ANP32B,XRCC6,MYH10,MATR3,COL5A1,COL15A1,MTPN,CXCL1,SVEP1,SLC2A1,MME,PDGFC,H2AFX,SERPINH1,NACA,VEGFA
GO:0050896	Response to stimulus	60	0.22	0.00013	CCDC80,PSMD5,PYGL,PCOLCE,C1QBP,PRPF19,APOC3,GAPDH,LMAN1,NASP,THBS1,CAPZA1,EHD2,PDCD6,TIMP3,EIF4A3,HNRNPU,STC1,CXCL3,ADH5,COPS2,ANGPTL4,SCG2,ALCAM,CXCL8,BANF1,PRKDC,NCL,PPP2R2A,HNRNPM,EIF4A2,CTHRC1,F3,TUBB,SRP72,HMGB1,PTBP1,XRCC6,MYH10,MATR3,ILF2,TIAL1,HIST2H2BE,MAN1B1,COL5A1,SRSF3,COL15A1,AKR1C2,MTPN,CXCL1,SVEP1,DDOST,SLC2A1,MME,PDGFC,H2AFX,SERPINH1,SLC16A1,PDGFRL,VEGFA
GO:0048856	Anatomical structure development	39	0.21	0.041	PCOLCE,PRPF19,NASP,THBS1,PDCD6,EIF4A3,HNRNPU,STC1,COL6A3,COPS2,ANGPTL4,SCG2,ALCAM,CXCL8,PRKDC,GYS1,NCL,CTHRC1,LRRC17,HMGB1,ANP32B,XRCC6,MYH10,MATR3,TIAL1,COL5A1,COL15A1,AKR1C2,MYADM,MTPN,CXCL1,SVEP1,SLC2A1,MME,PDGFC,H2AFX,SERPINH1,NACA,VEGFA
GO:0032502	Developmental process	42	0.21	0.0267	PCOLCE,PRPF19,NASP,THBS1,PDCD6,EIF4A3,HNRNPU,STC1,COL6A3,COPS2,ANGPTL4,SCG2,ALCAM,CXCL8,PRKDC,SNRNP200,GYS1,NCL,CTHRC1,LRRC17,HMGB1,ANP32B,XRCC6,MYH10,MATR3,TIAL1,COL5A1,COL15A1,AKR1C2,IGFBP3,MYADM,MTPN,CXCL1,SVEP1,SLC2A1,MME,PDGFC,H2AFX,SERPINH1,NACA,HNRNPC,VEGFA
GO:0060255	Regulation of macromolecule metabolic process	46	0.21	0.0142	PSMD5,PCOLCE,C1QBP,PRPF19,GAPDH,SRSF1,THBS1,PDCD6,TIMP3,EIF4A3,HNRNPU,COL6A3,COPS2,H2AFV,PRKDC,NCL,PPP2R2A,HNRNPM,EIF4A2,HIST1H2AJ,F3,HMGB1,ANP32B,UBE2I,PTBP1,XRCC6,MATR3,ILF2,TIAL1,SRSF3,HNRNPR,EIF1AX,IGFBP3,TSN,MYADM,MTPN,MGAT5,RPS24,RPL35A,PDGFC,H2AFX,SERPINH1,NACA,HNRNPC,SNRNP70,VEGFA
GO:0032501	Multicellular organismal process	49	0.2	0.0105	PCOLCE,C1QBP,PRPF19,APOC3,LMAN1,NASP,THBS1,CAPZA1,EHD2,PDCD6,TIMP3,EIF4A3,HNRNPU,STC1,COL6A3,ADH5,COPS2,ANGPTL4,SCG2,ALCAM,CXCL8,PRKDC,SNRNP200,GYS1,NCL,CTHRC1,F3,LRRC17,HMGB1,ANP32B,XRCC6,MYH10,MATR3,TIAL1,COL5A1,COL15A1,AKR1C2,IGFBP3,MTPN,CXCL1,SVEP1,SLC2A1,MME,PDGFC,H2AFX,SERPINH1,NACA,HNRNPC,VEGFA
GO:0048518	Positive regulation of biological process	43	0.2	0.0324	CCDC80,PSMD5,PCOLCE,C1QBP,PRPF19,GAPDH,LMAN1,THBS1,EHD2,PDCD6,TIMP3,EIF4A3,HNRNPU,STC1,ANGPTL4,SCG2,CXCL8,PRKDC,NCL,CTHRC1,F3,HMGB1,ANP32B,UBE2I,PTBP1,XRCC6,MYH10,MATR3,ILF2,TIAL1,HNRNPR,AKR1C2,IGFBP3,MYADM,MTPN,MGAT5,MME,PDGFC,H2AFX,NACA,HNRNPC,SNRNP70,VEGFA
GO:0050789	Regulation of biological process	71	0.14	0.0015	CCDC80,PSMD5,PCOLCE,C1QBP,PRPF19,APOC3,GAPDH,LMAN1,SRSF1,THBS1,CAPZA1,EHD2,PDCD6,TIMP3,EIF4A3,HNRNPU,STC1,COL6A3,CXCL3,COPS2,ANGPTL4,SCG2,ALCAM,CXCL8,H2AFV,BANF1,PRKDC,NCL,PPP2R2A,HNRNPM,EIF4A2,HIST1H2AJ,CTHRC1,F3,TUBB,LRRC17,HMGB1,ANP32B,UBE2I,PTBP1,XRCC6,MYH10,MATR3,ILF2,TIAL1,COL5A1,SRSF3,HNRNPR,COL15A1,EIF1AX,AKR1C2,IGFBP3,TSN,MYADM,MTPN,CXCL1,SVEP1,MGAT5,RPS24,SLC2A1,MME,RPL35A,PDGFC,H2AFX,S…
GO:0050794	Regulation of cellular process	67	0.14	0.0073	CCDC80,PSMD5,PCOLCE,C1QBP,PRPF19,APOC3,GAPDH,LMAN1,SRSF1,THBS1,CAPZA1,EHD2,PDCD6,TIMP3,EIF4A3,HNRNPU,STC1,COL6A3,CXCL3,COPS2,ANGPTL4,SCG2,ALCAM,CXCL8,H2AFV,PRKDC,NCL,PPP2R2A,HNRNPM,EIF4A2,HIST1H2AJ,CTHRC1,F3,TUBB,LRRC17,HMGB1,ANP32B,UBE2I,PTBP1,XRCC6,MYH10,MATR3,ILF2,TIAL1,COL5A1,SRSF3,HNRNPR,COL15A1,EIF1AX,AKR1C2,IGFBP3,MYADM,MTPN,CXCL1,SVEP1,MGAT5,SLC2A1,MME,PDGFC,H2AFX,SERPINH1,SLC16A1,PDGFRL,…

## Sheet: GO term list in IFNg CM
#term ID	term description	observed gene count	strength	false discovery rate	matching proteins in your network (labels)
GO:0030199	Collagen fibril organization	7	1.06	0.00031	LOX,COL12A1,ANXA2,TGFB2,COL11A1,SERPINH1,GREM1
GO:1905209	Positive regulation of cardiocyte differentiation	4	1.03	0.0197	TGFB1,TGFB2,DDX39B,GREM1
GO:0035987	Endodermal cell differentiation	5	0.96	0.0098	VTN,INHBA,COL12A1,COL11A1,HMGA2
GO:0043277	Apoptotic cell clearance	5	0.94	0.0115	MFGE8,GAS6,HMGB1,TGM2,ANXA1
GO:0001706	Endoderm formation	6	0.94	0.0039	VTN,INHBA,COL12A1,COL11A1,DKK1,HMGA2
GO:0032689	Negative regulation of interferon-gamma production	4	0.93	0.0359	INHBA,GAS6,HMGB1,PRNP
GO:2000725	Regulation of cardiac muscle cell differentiation	4	0.92	0.0387	TGFB1,DKK1,DDX39B,GREM1
GO:1905207	Regulation of cardiocyte differentiation	5	0.88	0.0183	TGFB1,TGFB2,DKK1,DDX39B,GREM1
GO:0048146	Positive regulation of fibroblast proliferation	5	0.86	0.0223	MIF,PRKDC,GAS6,ANXA2,DHX9
GO:2000736	Regulation of stem cell differentiation	11	0.84	7.55e-05	PSMC1,PSMD3,HNRNPU,PSMB4,HSPA9,PSMC5,PRKDC,TGFB2,PSMC2,PSMD13,PSMC6
GO:0030449	Regulation of complement activation	5	0.83	0.0282	VTN,MASP1,CD55,CD59,C4A
GO:0032663	Regulation of interleukin-2 production	5	0.83	0.0282	HOMER2,SPTBN1,EZR,ANXA1,PRNP
GO:0001837	Epithelial to mesenchymal transition	6	0.81	0.0136	TGFB1,TRIM28,TGFB2,TCOF1,DDX17,HMGA2
GO:0010972	Negative regulation of g2/m transition of mitotic cell cycle	8	0.81	0.0021	PSMC1,PSMD3,PSMB4,PSMC5,PSMC2,PSMD13,PSMC6,HMGA2
GO:0038061	NIK/NF-kappaB signaling	7	0.81	0.0053	PSMC1,PSMD3,PSMB4,PSMC5,PSMC2,PSMD13,PSMC6
GO:0070498	interleukin-1-mediated signaling pathway	8	0.8	0.0027	PSMC1,PSMD3,PSMB4,PSMC5,TOLLIP,PSMC2,PSMD13,PSMC6
GO:0033209	Tumor necrosis factor-mediated signaling pathway	10	0.78	0.00062	PSMC1,PSMD3,PSMB4,PSMC5,KRT18,ILK,PSMC2,PSMD13,PSMC6,KRT8
GO:0050766	Positive regulation of phagocytosis	5	0.75	0.0486	CCL2,MFGE8,PTX3,GAS6,C4A
GO:0002698	Negative regulation of immune effector process	9	0.73	0.0027	GRN,TGFB1,MASP1,PRKDC,TGFB2,CD55,ANXA1,CD59,RPS19
GO:0030177	Positive regulation of wnt signaling pathway	13	0.73	0.00012	CSNK2A1,TGFB1,PSMC1,PSMD3,PSMB4,PSMC5,RUVBL1,SULF2,DKK1,ILK,PSMC2,PSMD13,PSMC6
GO:0048660	Regulation of smooth muscle cell proliferation	9	0.7	0.0045	OGN,CDH13,PRKDC,XRCC6,TGM2,IGFBP3,XRCC5,DDX39B,ILK
GO:0050764	Regulation of phagocytosis	6	0.69	0.0392	CCL2,MFGE8,PTX3,GAS6,HMGB1,C4A
GO:0045088	Regulation of innate immune response	19	0.68	4.69e-06	GRN,PSMC1,PSMD3,NONO,PSMB4,HMGB2,PSMC5,PRKDC,LAMP1,HMGB1,SFPQ,XRCC6,DHX9,HSP90AB1,XRCC5,PSMC2,PSMD13,PSMC6,RPS19
GO:0046634	Regulation of alpha-beta t cell activation	6	0.67	0.0462	AP3B1,TWSG1,HMGB1,AP3D1,CD55,ANXA1
GO:0001704	Formation of primary germ layer	7	0.66	0.0279	VTN,INHBA,TWSG1,COL12A1,COL11A1,DKK1,HMGA2
GO:1902749	Regulation of cell cycle g2/m phase transition	13	0.66	0.00057	PSMC1,PSMD3,PSMB4,NPM1,PSMC5,HSP90AA1,TUBB,DYNC1H1,PSMC2,PSMD13,PSMC6,H2AFY,HMGA2
GO:0034622	Cellular protein-containing complex assembly	49	0.65	3.7e-15	SF3A1,SNRPD3,EIF3D,EIF5,EIF3E,TGFB1,VTN,PRPF19,H3F3B,SRSF1,KIAA0368,SNRPF,HMGB2,NPM1,HP1BP3,PRKDC,SNRNP200,RUVBL1,HIST1H1B,EIF3C,HSP90AA1,HIST1H1C,SNRPD2,H1F0,ANP32B,DHX9,EIF3A,HIST2H2BE,HSP90AB1,SET,NAP1L4,XRCC5,DDX39B,PSMD13,SNRPE,H2AFY,EIF3F,H2AFX,LUC7L2,RPLP0,PRPF8,RPS19,RPS5,NAP1L1,GREM1,HIST1H4A,HIST1H3A,PTGES3,HIST1H2BN
GO:0050777	Negative regulation of immune response	9	0.64	0.0094	GRN,TGFB1,PSMB4,MASP1,TGFB2,CD55,ANXA1,CD59,RPS19
GO:0071356	Cellular response to tumor necrosis factor	14	0.63	0.00049	CCL2,APOB,PSMC1,PSMD3,PSMB4,PSMC5,DHX9,KRT18,ILK,PSMC2,PSMD13,PSMC6,KRT8,PRPF8
GO:0090288	Negative regulation of cellular response to growth factor stimulus	9	0.63	0.0108	FSTL3,TGFB1,TWSG1,BMPER,ATP2B4,SULF2,DKK1,FBN2,GREM1
GO:0043312	Neutrophil degranulation	26	0.6	5.18e-07	GRN,MIF,PYGB,PDAP1,COPB1,KRT1,PSMD3,BST1,PTX3,TOLLIP,LAMP1,HSP90AA1,TUBB,EEF1A1,HMGB1,ANXA2,DYNC1H1,XRCC6,ILF2,CD55,HSP90AB1,XRCC5,CD59,PSMC2,PSMD13,CAND1
GO:0055002	Striated muscle cell development	7	0.6	0.049	LOX,HNRNPU,MYH10,KRT19,LMNA,KRT8,ACTG1
GO:0071347	Cellular response to interleukin-1	9	0.59	0.0188	CCL2,PSMC1,PSMD3,PSMB4,PSMC5,TOLLIP,PSMC2,PSMD13,PSMC6
GO:0002683	Negative regulation of immune system process	23	0.58	6.68e-06	GRN,FSTL3,MIF,TGFB1,CCL2,INHBA,TWSG1,THY1,PSMB4,MASP1,HSPA9,PRDX2,PRKDC,HMGB1,TGFB2,CD55,EZR,ANXA1,PRNP,CD59,RPS19,GREM1,HIST1H4A
GO:1905330	Regulation of morphogenesis of an epithelium	9	0.57	0.0224	PSMC1,PSMD3,PSMB4,PSMC5,DKK1,PSMC2,PSMD13,PSMC6,GREM1
GO:0010948	Negative regulation of cell cycle process	16	0.56	0.00071	CBX5,MIF,CCL2,PSMC1,PSMD3,PSMB4,NPM1,PSMC5,PRKDC,CBX3,HSP90AB1,PSMC2,PSMD13,PSMC6,H2AFY,HMGA2
GO:0045055	Regulated exocytosis	33	0.55	1e-07	GRN,MIF,MYH9,PYGB,TGFB1,PDAP1,COPB1,KRT1,APLP2,PSMD3,BST1,PTX3,CLEC3B,TOLLIP,TLN1,GAS6,LAMP1,HSP90AA1,TUBB,EEF1A1,HMGB1,ANXA2,DYNC1H1,XRCC6,ILF2,TGFB2,CD55,HSP90AB1,XRCC5,CD59,PSMC2,PSMD13,CAND1
GO:1903034	Regulation of response to wounding	8	0.55	0.0486	GRN,MYH9,VTN,KRT1,PRDX2,ANXA2,ANXA1,ACTG1
GO:0090287	Regulation of cellular response to growth factor stimulus	13	0.54	0.0049	FSTL3,TGFB1,VTN,LOX,TWSG1,BMPER,ATP2B4,SULF2,HSP90AB1,DKK1,ILK,FBN2,GREM1
GO:1901991	Negative regulation of mitotic cell cycle phase transition	10	0.53	0.0229	CCL2,PSMC1,PSMD3,PSMB4,PSMC5,PRKDC,PSMC2,PSMD13,PSMC6,HMGA2
GO:0050920	Regulation of chemotaxis	10	0.53	0.0253	MIF,TGFB1,CCL2,HSPB1,BST1,CDH13,SCG2,GAS6,HMGB1,GREM1
GO:0060326	Cell chemotaxis	9	0.52	0.043	CCL2,LOX,HMGB2,SCG2,GAS6,HMGB1,TGFB2,ANXA1,RPS19
GO:0006887	Exocytosis	35	0.52	1.48e-07	GRN,MIF,MYH9,PYGB,TGFB1,PDAP1,COPB1,KRT1,APLP2,PSMD3,BST1,PTX3,CLEC3B,TOLLIP,TLN1,GAS6,LAMP1,HSP90AA1,TUBB,EEF1A1,HMGB1,ANXA2,DYNC1H1,COPS5,XRCC6,MYH10,ILF2,TGFB2,CD55,HSP90AB1,XRCC5,CD59,PSMC2,PSMD13,CAND1
GO:0030198	Extracellular matrix organization	15	0.52	0.0028	CCDC80,TGFB1,VTN,LOX,PTX3,COL12A1,ITGA11,GAS6,ANXA2,SULF2,TGFB2,COL11A1,FBN2,SERPINH1,GREM1
GO:0001818	Negative regulation of cytokine production	12	0.51	0.0141	TGFB1,SARS,INHBA,TWSG1,HOMER2,GAS6,HMGB1,TGFB2,EZR,HSP90AB1,ANXA1,PRNP
GO:2000027	Regulation of animal organ morphogenesis	11	0.51	0.0219	PSMC1,PSMD3,PSMB4,PSMC5,SULF2,TGFB2,DKK1,PSMC2,PSMD13,PSMC6,GREM1
GO:0030111	Regulation of wnt signaling pathway	16	0.51	0.0022	CSNK2A1,TGFB1,PSMC1,PSMD3,PSMB4,PSMC5,RUVBL1,PPP1CA,SULF2,DKK1,ILK,PSMC2,PSMD13,PSMC6,PPP2CA,GREM1
GO:0042060	Wound healing	19	0.51	0.00059	CBX5,MYH9,MYL12A,TGFB1,LOX,HSPB1,H3F3B,AP3B1,PRKAR2A,MYL9,TLN1,GAS6,ACTB,MYH10,TGFB2,CD59,ILK,ACTG1,HIST1H3A
GO:0050900	Leukocyte migration	13	0.49	0.0124	MIF,MYH9,TGFB1,CCL2,APOB,SLC7A5,SCG2,GAS6,HMGB1,TGFB2,ANXA1,SLC3A2,RPS19
GO:0022607	Cellular component assembly	96	0.48	8.25e-21	MIF,SF3A1,SNRPD3,EIF3D,ST13,EIF5,TUBB1,EIF3E,TGFB1,VTN,PRPF19,LOX,APOB,KRT5,KRT1,H3F3B,EIF2S1,SRSF1,KIAA0368,ARL3,DARS,SNRPF,CDH13,KRT10,SEC24D,THY1,CCT3,HMGB2,NPM1,HSPA9,HP1BP3,PRKDC,TLN1,SNRNP200,GLS,RUVBL1,SEC16A,HIST1H1B,GAS6,EIF3C,SHMT2,HSP90AA1,TUBB,HIST1H1C,SNRPD2,FERMT2,H1F0,UBQLN2,ANP32B,ANXA2,ALDH9A1,DYNC1H1,SPTBN1,ACTB,MYH10,KRT19,EPRS,EZR,DHX9,EIF3A,HIST2H2BE,HSP90AB1,SET,STAM,ATL2,PR…
GO:0044085	Cellular component biogenesis	104	0.48	3.13e-22	MIF,SF3A1,SNRPD3,EIF3D,ST13,EIF5,TUBB1,EIF3E,TGFB1,VTN,PRPF19,LOX,APOB,KRT5,KRT1,H3F3B,EIF2S1,SRSF1,KIAA0368,ARL3,DARS,SNRPF,CDH13,EIF4A3,KRT10,SEC24D,THY1,CCT3,HMGB2,NPM1,HSPA9,HP1BP3,PRKDC,TLN1,SNRNP200,GLS,RUVBL1,SEC16A,HIST1H1B,GAS6,EIF3C,SHMT2,HSP90AA1,TUBB,HIST1H1C,SNRPD2,FERMT2,H1F0,UBQLN2,ANP32B,ANXA2,ALDH9A1,DYNC1H1,SPTBN1,ACTB,COPS5,MYH10,KRT19,EPRS,EZR,DHX9,EIF3A,HIST2H2BE,DKC1,HSP90AB…
GO:0045786	Negative regulation of cell cycle	23	0.48	0.00023	CBX5,MIF,TGFB1,CCL2,PRPF19,INHBA,PSMC1,PSMD3,PSMB4,NPM1,PSMC5,PRKDC,CBX3,TGFB2,HSP90AB1,PRNP,ILK,PSMC2,PSMD13,PSMC6,H2AFY,H2AFX,HMGA2
GO:0050776	Regulation of immune response	36	0.48	7.68e-07	GRN,MIF,TGFB1,VTN,KRT1,PSMC1,PSMD3,NONO,THY1,PSMB4,MASP1,HMGB2,PSMC5,PRKDC,KHDRBS1,LAMP1,HSP90AA1,HMGB1,SFPQ,ACTB,XRCC6,TGFB2,CD55,EZR,DHX9,HSP90AB1,ANXA1,PRNP,XRCC5,CD59,PSMC2,C4A,PSMD13,PSMC6,ACTG1,RPS19
GO:0060249	Anatomical structure homeostasis	15	0.47	0.0076	LOX,HSPB1,KRT1,RCN3,HOMER2,PRKDC,HSP90AA1,ACTB,XRCC6,DKC1,HSP90AB1,XRCC5,ACTG1,HIST1H4A,PTGES3
GO:0061061	Muscle structure development	19	0.47	0.0015	MYH9,TGFB1,LOX,H3F3B,HNRNPU,COPS2,ITGA11,HIST1H1B,PDLIM7,MYH10,KRT19,TGFB2,LMNA,COL11A1,DDX17,MYL6,KRT8,ACTG1,GREM1
GO:1901987	Regulation of cell cycle phase transition	17	0.45	0.0056	CCL2,PSMC1,PSMD3,PSMB4,NPM1,PSMC5,PRKDC,HSP90AA1,TUBB,DYNC1H1,ATP2B4,ANXA1,PSMC2,PSMD13,PSMC6,H2AFY,HMGA2
GO:0048514	Blood vessel morphogenesis	15	0.44	0.0146	MYH9,TGFB1,CCL2,LOX,APOB,MFGE8,CDH13,THY1,BMPER,SCG2,NCL,ANXA2,TGFB2,ACTG1,GREM1
GO:0043588	Skin development	14	0.44	0.0202	INHBA,KRT9,KRT5,KRT1,AP3B1,KRT10,KRT2,KRT19,TGFB2,DKK1,ANXA1,KRT18,PALLD,KRT8
GO:0001944	Vasculature development	19	0.44	0.0038	MYH9,TGFB1,CCL2,LOX,APOB,MFGE8,CDH13,THY1,BMPER,SCG2,NCL,ANP32B,ANXA2,MYH10,TGFB2,SVEP1,ACTA2,ACTG1,GREM1
GO:0071345	Cellular response to cytokine stimulus	36	0.43	1.06e-05	MIF,TGFB1,CCL2,GAPDH,LOX,APOB,PSMC1,PSMD3,HNRNPU,PSMB4,HSPA9,PSMC5,TOLLIP,NCL,GAS6,HSP90AA1,TUBA1B,ANXA2,EPRS,DHX9,HDGF,HSP90AB1,SRSF3,ANXA1,SRM,KRT18,XRCC5,ILK,PSMC2,PSMD13,PSMC6,RPLP0,KRT8,ACTG1,PRPF8,HIST1H3A
GO:0008544	Epidermis development	15	0.43	0.0174	INHBA,KRT9,KRT5,KRT1,AP3B1,KRT10,KRT2,KRT19,TGFB2,DKK1,ANXA1,KRT18,SVEP1,PALLD,KRT8
GO:0002697	Regulation of immune effector process	15	0.43	0.0171	GRN,MIF,TGFB1,VTN,MASP1,PRKDC,LAMP1,HMGB1,TGFB2,CD55,DHX9,ANXA1,CD59,C4A,RPS19
GO:0001568	Blood vessel development	17	0.41	0.0143	MYH9,TGFB1,CCL2,LOX,APOB,MFGE8,CDH13,THY1,BMPER,SCG2,NCL,ANXA2,MYH10,TGFB2,ACTA2,ACTG1,GREM1
GO:0002682	Regulation of immune system process	52	0.41	6.57e-08	GRN,FSTL3,MIF,TGFB1,CCL2,VTN,LOX,INHBA,KRT1,H3F3B,AP3B1,PSMC1,TWSG1,PSMD3,BST1,NONO,MYL9,THY1,PSMB4,MASP1,HMGB2,HSPA9,PRDX2,PSMC5,PRKDC,KHDRBS1,GAS6,LAMP1,HSP90AA1,HMGB1,AP3D1,SFPQ,ACTB,XRCC6,TGFB2,CD55,EZR,DHX9,HSP90AB1,ANXA1,PRNP,XRCC5,CD59,PSMC2,C4A,PSMD13,PSMC6,ACTG1,RPS19,GREM1,HIST1H4A,HIST1H3A
GO:0098609	Cell-cell adhesion	17	0.4	0.0156	MYH9,MYL12A,HSPB1,CDH13,MYL9,THY1,TLN1,PPP1CA,ANXA2,ACTB,TGFB2,EZR,ANXA1,KRT18,ILK,PALLD,ACTG1
GO:0034097	Response to cytokine	37	0.4	2.38e-05	MIF,TGFB1,CCL2,GAPDH,LOX,APOB,PSMC1,PSMD3,HNRNPU,PSMB4,HSPA9,PSMC5,TOLLIP,NCL,GAS6,SHMT2,HSP90AA1,TUBA1B,ANXA2,EPRS,DHX9,HDGF,HSP90AB1,SRSF3,ANXA1,SRM,KRT18,XRCC5,ILK,PSMC2,PSMD13,PSMC6,RPLP0,KRT8,ACTG1,PRPF8,HIST1H3A
GO:0048646	Anatomical structure formation involved in morphogenesis	29	0.39	0.00057	MYH9,TGFB1,CCL2,VTN,INHBA,TWSG1,MFGE8,CDH13,THY1,BMPER,SCG2,PRKDC,NCL,COL12A1,ANXA2,MYH10,KRT19,TGM2,TGFB2,THBS3,COL11A1,DKK1,TCOF1,ILK,FBN2,HMGA2,KRT8,ACTG1,GREM1
GO:0034645	Cellular macromolecule biosynthetic process	52	0.39	3.06e-07	SNRPD3,EIF3D,EIF5,EIF3E,LOX,APOB,SARS,INHBA,TRIM28,EIF2S1,AARS,DARS,SNRPF,SSRP1,EIF5B,COPS2,HNRNPD,GYS1,TUFM,EIF3C,HSP90AA1,EEF1A1,PTMA,RPL22,PTRF,COPS5,ILF2,EPRS,DHX9,EIF3A,DKC1,HSP90AB1,SET,IARS,VARS,TCOF1,RPS6,GARS,LARS,RPS8,HMGA1,SNRPE,EEF1D,EIF3F,RPLP0,RPL36,RPS19,RPS5,NAP1L1,PTMS,HIST1H4A,PTGES3
GO:0002252	Immune effector process	32	0.39	0.00018	GRN,MIF,PYGB,PDAP1,COPB1,KRT1,PSMD3,BST1,PTX3,MASP1,PRDX2,TOLLIP,LAMP1,HSP90AA1,TUBB,EEF1A1,HMGB1,ANXA2,DYNC1H1,ACTB,XRCC6,ILF2,CD55,HSP90AB1,XRCC5,CD59,DDX17,PSMC2,C4A,PSMD13,CAND1,ACTG1
GO:0045785	Positive regulation of cell adhesion	14	0.39	0.042	FSTL3,CCDC80,CCL2,VTN,AP3B1,CDH13,THY1,HMGB1,AP3D1,TGM2,TGFB2,CD55,ANXA1,ILK
GO:0010564	Regulation of cell cycle process	25	0.39	0.0018	CBX5,MIF,CSNK2A1,CCL2,PSMC1,PSMD3,HNRNPU,PSMB4,NPM1,PSMC5,PRKDC,HSP90AA1,CBX3,TUBB,DYNC1H1,SFPQ,ATP2B4,HSP90AB1,ANXA1,XPO1,PSMC2,PSMD13,PSMC6,H2AFY,HMGA2
GO:0080135	Regulation of cellular response to stress	24	0.39	0.0028	GRN,MIF,HSPB1,TRIM28,NONO,THY1,NPM1,PRKDC,HSP90AA1,UBQLN2,HMGB1,SFPQ,COPS5,TGFB2,EZR,DHX9,HSP90AB1,DKK1,HNRNPK,DDX39B,HMGA1,H2AFX,HMGA2,PTGES3
GO:0006935	Chemotaxis	17	0.37	0.0296	MIF,CCL2,LOX,HMGB2,SCG2,DPYSL2,TUBB3,GAS6,HMGB1,PDLIM7,SPTBN1,MYH10,TGFB2,EZR,ANXA1,PALLD,RPS19
GO:0007155	Cell adhesion	28	0.36	0.0024	MYH9,MYL12A,CCL2,VTN,HSPB1,MFGE8,CDH13,MYL9,THY1,TLN1,COL12A1,PPP1CA,ITGA11,GAS6,FERMT2,ANXA2,ACTB,MYH10,THBS2,TGFB2,EZR,THBS3,ANXA1,KRT18,ILK,SVEP1,PALLD,ACTG1
GO:0000278	Mitotic cell cycle	21	0.36	0.0147	TUBB1,TGFB1,INHBA,ARL3,CDH13,BANF1,PRKDC,KHDRBS1,TUBB6,TUBB3,HSP90AA1,TUBA1B,TUBB,DYNC1H1,SPTBN1,MYH10,LMNA,SRSF2,PPP1CB,PPP2CA,HMGA2
GO:0043066	Negative regulation of apoptotic process	27	0.36	0.0032	GRN,MIF,CSNK2A1,CCL2,HSPB1,AARS,NONO,HMGB2,NPM1,HSPA9,PRDX2,SCG2,PRKDC,GAS6,PTMA,COPS5,LMNA,HSP90AB1,SET,DKK1,HNRNPK,ANXA1,PRNP,KRT18,ILK,HMGA2,GREM1
GO:0043069	Negative regulation of programmed cell death	28	0.36	0.0019	GRN,MIF,CSNK2A1,CCL2,HSPB1,AARS,NONO,HMGB2,NPM1,HSPA9,PRDX2,SCG2,PSMC5,PRKDC,GAS6,PTMA,COPS5,LMNA,HSP90AB1,SET,DKK1,HNRNPK,ANXA1,PRNP,KRT18,ILK,HMGA2,GREM1
GO:0072359	Circulatory system development	26	0.35	0.0049	MYH9,TGFB1,CCL2,LOX,APOB,MFGE8,CDH13,HNRNPU,THY1,BMPER,SCG2,PRKDC,GYS1,NCL,ANP32B,ANXA2,PDLIM7,MYH10,TGFB2,LMNA,COL11A1,ILK,SVEP1,ACTA2,ACTG1,GREM1
GO:0001817	Regulation of cytokine production	22	0.35	0.0141	MIF,TGFB1,GAPDH,SARS,INHBA,HSPB1,TWSG1,HMGB2,HOMER2,PRKDC,GAS6,HMGB1,SPTBN1,XRCC6,SULF2,TGFB2,EZR,DHX9,HSP90AB1,ANXA1,PRNP,XRCC5
GO:0009888	Tissue development	51	0.34	1.13e-05	PCK2,TGFB1,VTN,LOX,INHBA,KRT9,KRT5,KRT1,TRIM28,AP3B1,TWSG1,KRT10,RCN3,HNRNPU,CLEC3B,BMPER,COPS2,KRT2,PRKDC,TOLLIP,TUBB3,COL12A1,PPP1CA,ACTB,SULF2,MYH10,KRT19,TGM2,TGFB2,EZR,LMNA,THBS3,PHGDH,COL11A1,DKK1,ANXA1,TCOF1,KRT18,ILK,DDX17,SVEP1,ACTA2,PPP2CA,HSD17B4,PALLD,SERPINH1,HMGA2,MYL6,KRT8,ACTG1,GREM1
GO:0022603	Regulation of anatomical structure morphogenesis	31	0.33	0.0031	GRN,MYH9,TGFB1,CCL2,SARS,HSPB1,KRT1,PSMC1,PSMD3,THY1,PSMB4,BMPER,DPYSL2,PSMC5,PRKDC,FERMT2,ATP2B4,SULF2,MYH10,THBS2,TGFB2,EZR,DKK1,ANXA1,ILK,PSMC2,PSMD13,PSMC6,H2AFY,HMGA2,GREM1
GO:0051726	Regulation of cell cycle	35	0.33	0.0011	CBX5,MIF,CSNK2A1,TGFB1,CCL2,PRPF19,INHBA,PSMC1,PSMD3,HNRNPU,PSMB4,NPM1,PSMC5,PRKDC,HSP90AA1,CBX3,TUBB,DYNC1H1,SFPQ,ACTB,ATP2B4,COPS5,TGFB2,HSP90AB1,ANXA1,PRNP,DDX39B,ILK,XPO1,PSMC2,PSMD13,PSMC6,H2AFY,H2AFX,HMGA2
GO:0071840	Cellular component organization or biogenesis	157	0.32	9.67e-22	GRN,CCDC80,MIF,SF3A1,SNRPD3,MYH9,EIF3D,ST13,EIF5,TUBB1,EIF3E,TGFB1,CCL2,VTN,PRPF19,GAPDH,LOX,APOB,KRT9,KRT5,KRT1,TRIM28,H3F3B,AP3B1,EIF2S1,SRSF1,KIAA0368,ARL3,DARS,COPS4,SCARB2,SNRPF,MFGE8,CDH13,COPS3,EIF4A3,KRT10,SEC24D,HNRNPU,THY1,CCT3,PTX3,HMGB2,NPM1,HSPA9,COPS2,H2AFV,DPYSL2,BANF1,KRT2,CSRP2,HP1BP3,PRKDC,TLN1,SNRNP200,GLS,RUVBL1,TUBB6,TUBB3,COL12A1,SEC16A,PPP1CA,ITGA11,HIST1H1B,GAS6,HIST2H2AC,…
GO:0060429	Epithelium development	31	0.32	0.0037	PCK2,TGFB1,INHBA,KRT9,KRT5,KRT1,TRIM28,AP3B1,KRT10,RCN3,BMPER,KRT2,PRKDC,TOLLIP,PPP1CA,ACTB,KRT19,TGM2,TGFB2,EZR,PHGDH,DKK1,ANXA1,KRT18,ILK,ACTA2,HSD17B4,PALLD,KRT8,ACTG1,GREM1
GO:0045597	Positive regulation of cell differentiation	27	0.31	0.0126	GRN,TGFB1,PRPF19,APOB,INHBA,AP3B1,SCARB2,HNRNPU,HMGB2,PRKDC,GAS6,HMGB1,AP3D1,PDLIM7,XRCC6,TGFB2,HSP90AB1,DKK1,ANXA1,IGFBP3,XRCC5,DDX39B,ILK,H2AFY,FBN2,NAP1L1,GREM1
GO:0008284	Positive regulation of cell population proliferation	25	0.31	0.0188	GRN,MIF,CSNK2A1,TGFB1,BST1,CDH13,HNRNPU,HMGB2,NPM1,SCG2,PRKDC,GAS6,SHMT2,HMGB1,ANXA2,TGM2,TGFB2,CD55,DHX9,ANXA1,DDX39B,ILK,HMGA2,NAP1L1,GREM1
GO:0010941	Regulation of cell death	44	0.29	0.00091	GRN,MIF,CSNK2A1,CCL2,GAPDH,LOX,INHBA,HSPB1,EIF2S1,PSMC1,AARS,NONO,HMGB2,NPM1,HSPA9,PRDX2,SCG2,PSMC5,PRKDC,PPP1CA,GAS6,PTMA,HMGB1,ANP32B,SFPQ,COPS5,TGM2,TGFB2,LMNA,HSP90AB1,SET,DKK1,HNRNPK,ANXA1,PRNP,RPS6,IGFBP3,KRT18,ILK,EEF1D,ANP32A,HMGA2,ANP32E,GREM1
GO:0016477	Cell migration	23	0.28	0.049	MIF,MYH9,TGFB1,CCL2,VTN,LOX,APOB,SLC7A5,CDH13,HMGB2,SCG2,KRT2,ITGA11,GAS6,HMGB1,MYH10,TGFB2,ANXA1,SLC3A2,ILK,PALLD,RPS19,GREM1
GO:0009891	Positive regulation of biosynthetic process	50	0.26	0.00098	FSTL3,EIF3D,EIF3E,HNRNPL,TGFB1,CCL2,INHBA,TRIM28,CDH13,EIF4A3,HNRNPU,CCT3,PTX3,HMGB2,NPM1,PSMC5,HNRNPD,PRKDC,KHDRBS1,NCL,RUVBL1,HIST1H1B,EIF3C,HSP90AA1,HIST1H1C,H1F0,HMGB1,SFPQ,COPS5,XRCC6,ILF2,TGFB2,DHX9,DKC1,HSP90AB1,HNRNPK,ANXA1,XRCC5,CCT4,DDX39B,ILK,DDX17,PSMC2,HMGA1,PSMC6,ACTA2,HMGA2,CAND1,GREM1,PTGES3
GO:2000026	Regulation of multicellular organismal development	50	0.25	0.0017	GRN,FSTL3,TGFB1,PRPF19,LOX,SARS,INHBA,HSPB1,KRT1,H3F3B,AP3B1,PSMC1,PSMD3,SCARB2,MYL9,THY1,PSMB4,HMGB2,BMPER,HSPA9,PRDX2,DPYSL2,PSMC5,PRKDC,GAS6,IDH2,HMGB1,AP3D1,ATP2B4,XRCC6,SULF2,THBS2,TGFB2,DKK1,ANXA1,XRCC5,DDX39B,ILK,DDX17,PSMC2,PSMD13,PSMC6,PPP2CA,H2AFY,FBN2,HMGA2,NAP1L1,GREM1,HIST1H4A,HIST1H3A
GO:0009653	Anatomical structure morphogenesis	50	0.24	0.0034	MYH9,TGFB1,CCL2,VTN,LOX,APOB,INHBA,TRIM28,AP3B1,TWSG1,MFGE8,CDH13,EIF4A3,THY1,BMPER,SCG2,DPYSL2,PRKDC,NCL,TUBB3,COL12A1,PPP1CA,HSP90AA1,FERMT2,ANXA2,PDLIM7,SPTBN1,ACTB,MYH10,KRT19,TGM2,TGFB2,EZR,THBS3,COL11A1,HSP90AB1,DKK1,TCOF1,KRT18,ILK,SVEP1,ACTA2,RAB23,FBN2,PALLD,SERPINH1,HMGA2,KRT8,ACTG1,GREM1
GO:0048869	Cellular developmental process	82	0.21	0.00012	GRN,FSTL3,MIF,MYH9,PCK2,TGFB1,CCL2,VTN,PRPF19,LOX,INHBA,KRT9,KRT5,KRT1,TRIM28,H3F3B,ARL3,TWSG1,SCARB2,KRT10,HNRNPU,THY1,PTX3,HMGB2,NPM1,HSPA9,COPS2,DPYSL2,KRT2,CSRP2,HNRNPD,PRKDC,TOLLIP,SNRNP200,TUBB3,COL12A1,ITGA11,GAS6,IDH2,HSP90AA1,FERMT2,HMGB1,ANXA2,AP3D1,PDLIM7,SPTBN1,ACTB,SULF2,MYH10,KRT19,TGFB2,EZR,DHX9,LMNA,PHGDH,COL11A1,HSP90AB1,DKK1,IARS,ANXA1,TCOF1,NAP1L4,IGFBP3,KRT18,XRCC5,ILK,DDX17,P…
