# Supplementary material for: Proteomic analysis and functional validation reveal distinct therapeutic capabilities related to priming of mesenchymal stromal/stem cells with IFN-γ and hypoxia: potential implications for their clinical use
Source: Front Cell Dev Biol. 2024 May 31;12:1385712. doi: 10.3389/fcell.2024.1385712 (PMC11179434; doi:10.3389/fcell.2024.1385712)
Supplement: Supplementary file 4 [file Table4.XLSX]

## Sheet: GO term list in HYP EXOs
#term ID	term description	observed gene count	strength	false discovery rate	matching proteins in your network (labels)
GO:0038091	Positive regulation of cell proliferation by vegf-activated platelet derived growth factor receptor signaling pathway	2	2.38	0.0035	PDGFRB,VEGFA
GO:0060978	Angiogenesis involved in coronary vascular morphogenesis	2	2.38	0.0035	PDGFRB,TGFBR1
GO:1904464	Regulation of matrix metallopeptidase secretion	2	2.15	0.0063	SLC12A2,CD200
GO:0048845	Venous blood vessel morphogenesis	3	2.07	0.00036	HEG1,ENG,VEGFA
GO:0097084	Vascular associated smooth muscle cell development	2	1.9	0.0134	ENG,VEGFA
GO:0090557	Establishment of endothelial intestinal barrier	2	1.85	0.0154	TJP1,RAP2C
GO:0032967	Positive regulation of collagen biosynthetic process	4	1.74	0.00015	TGFB1,PDGFRB,ITGA2,ENG
GO:0050927	Positive regulation of positive chemotaxis	4	1.74	0.00015	CDH13,ITGA2,F3,VEGFA
GO:0060100	Positive regulation of phagocytosis	2	1.74	0.0219	ITGA2,RAB31
GO:0032965	Regulation of collagen biosynthetic process	5	1.68	1.86e-05	TGFB1,PDGFRB,ITGA2,ENG,IL6
GO:0061028	Establishment of endothelial barrier	4	1.65	0.00027	TJP1,RAP2C,ENG,MYADM
GO:0032740	Positive regulation of interleukin-17 production	2	1.62	0.0312	TGFB1,IL6
GO:0035633	Maintenance of blood-brain barrier	4	1.62	0.00032	SLC12A2,TJP1,IL6,VEGFA
GO:0001885	Endothelial cell development	5	1.57	4.6e-05	TJP1,HEG1,RAP2C,ENG,MYADM
GO:1903055	Positive regulation of extracellular matrix organization	2	1.53	0.0429	TGFB1,IL6
GO:2000047	Regulation of cell-cell adhesion mediated by cadherin	2	1.53	0.0429	TJP1,VEGFA
GO:0090382	Phagosome maturation	4	1.5	0.00075	ATP6V0D1,RAB32,RAB34,RAB31
GO:0001938	Positive regulation of endothelial cell proliferation	7	1.42	3.44e-06	CDH13,ADAM17,F3,THBS4,NRAS,TGFBR1,VEGFA
GO:1903672	Positive regulation of sprouting angiogenesis	3	1.42	0.0092	TJP1,PKM,VEGFA
GO:1905521	Regulation of macrophage migration	3	1.41	0.0096	MIF,CD81,CD200
GO:0001570	Vasculogenesis	5	1.39	0.00022	TGFB1,PDGFRB,HEG1,ENG,VEGFA
GO:0002720	Positive regulation of cytokine production involved in immune response	4	1.38	0.0016	MIF,CD81,IL6,HK1
GO:0002711	Positive regulation of t cell mediated immunity	3	1.36	0.0122	CD81,IL6,FAM49B
GO:0050921	Positive regulation of chemotaxis	9	1.34	2.18e-07	TGFB1,PDGFRB,CDH13,ITGA2,ADAM17,F3,THBS4,IL6,VEGFA
GO:0030512	Negative regulation of transforming growth factor beta receptor signaling pathway	5	1.34	0.00035	TGFB1,CD109,ADAM17,ENG,TGFBR1
GO:0001936	Regulation of endothelial cell proliferation	8	1.33	1.77e-06	CDH13,ADAM17,F3,THBS4,NRAS,ENG,TGFBR1,VEGFA
GO:0050871	Positive regulation of b cell activation	5	1.32	0.00041	MIF,TGFB1,CD81,IL6,SLC39A10
GO:0050707	Regulation of cytokine secretion	3	1.32	0.0146	MIF,CADM1,LRRC32
GO:0002718	Regulation of cytokine production involved in immune response	5	1.3	0.0005	MIF,TGFB1,CD81,IL6,HK1
GO:0043030	Regulation of macrophage activation	3	1.29	0.0174	MIF,IL6,CD200
GO:0043536	Positive regulation of blood vessel endothelial cell migration	3	1.28	0.018	TGFB1,ADAM17,VEGFA
GO:0035265	Organ growth	5	1.27	0.00067	PDGFRB,COL6A3,COL6A2,HEG1,COL6A1
GO:0034332	Adherens junction organization	3	1.24	0.0221	CDH13,TJP1,CADM1
GO:0050920	Regulation of chemotaxis	11	1.24	3.32e-08	MIF,TGFB1,PDGFRB,CDH13,ITGA2,ADAM17,F3,THBS4,IL6,FAM49B,VEGFA
GO:0032722	Positive regulation of chemokine production	3	1.24	0.0215	MIF,ADAM17,IL6
GO:0042246	Tissue regeneration	3	1.23	0.0227	CD81,PKM,GSN
GO:0002708	Positive regulation of lymphocyte mediated immunity	5	1.23	0.00091	TGFB1,CD81,CADM1,IL6,FAM49B
GO:0002702	Positive regulation of production of molecular mediator of immune response	5	1.23	0.00094	MIF,TGFB1,CD81,IL6,HK1
GO:0032642	Regulation of chemokine production	4	1.23	0.0046	MIF,CXCL6,ADAM17,IL6
GO:0043542	Endothelial cell migration	3	1.2	0.0258	CDH13,TGFBR1,VEGFA
GO:0002705	Positive regulation of leukocyte mediated immunity	6	1.19	0.00026	TGFB1,CD81,CADM1,STXBP1,IL6,FAM49B
GO:0001837	Epithelial to mesenchymal transition	3	1.18	0.0284	TGFB1,ENG,TGFBR1
GO:0061041	Regulation of wound healing	6	1.18	0.00028	SLC12A2,CD109,F3,EPHB2,SERPINB2,SERPINE2
GO:0050679	Positive regulation of epithelial cell proliferation	8	1.17	1.52e-05	CDH13,ADAM17,F3,NME1,THBS4,NRAS,TGFBR1,VEGFA
GO:0045766	Positive regulation of angiogenesis	7	1.17	6.96e-05	ANXA3,TJP1,ANGPTL4,PKM,F3,ENG,VEGFA
GO:0002690	Positive regulation of leukocyte chemotaxis	4	1.16	0.0073	ADAM17,THBS4,IL6,VEGFA
GO:0002688	Regulation of leukocyte chemotaxis	5	1.16	0.0017	MIF,ADAM17,THBS4,IL6,VEGFA
GO:0007179	Transforming growth factor beta receptor signaling pathway	4	1.16	0.0073	TGFB1,ENG,TGFBR1,LRRC32
GO:0002824	Positive regulation of adaptive immune response based on somatic recombination of immune receptors built from immunoglobulin superfamily domains	4	1.15	0.008	TGFB1,CD81,IL6,FAM49B
GO:0034103	Regulation of tissue remodeling	3	1.14	0.0348	TGFB1,THBS4,IL6
GO:0010595	Positive regulation of endothelial cell migration	4	1.14	0.0085	TGFB1,ANXA3,ADAM17,VEGFA
GO:0002685	Regulation of leukocyte migration	8	1.13	2.4e-05	MIF,CD81,ITGA2,ADAM17,THBS4,IL6,CD200,VEGFA
GO:0050671	Positive regulation of lymphocyte proliferation	5	1.12	0.0023	MIF,CD81,PDCD1LG2,IL6,SLC39A10
GO:0002699	Positive regulation of immune effector process	8	1.11	3.38e-05	MIF,TGFB1,CD81,CADM1,STXBP1,IL6,HK1,FAM49B
GO:0051781	Positive regulation of cell division	4	1.09	0.0121	TGFB1,PDGFRB,THBS4,VEGFA
GO:1904035	Regulation of epithelial cell apoptotic process	3	1.09	0.0457	ANGPTL4,GSN,IL6
GO:0002687	Positive regulation of leukocyte migration	5	1.09	0.003	ITGA2,ADAM17,THBS4,IL6,VEGFA
GO:0010634	Positive regulation of epithelial cell migration	5	1.08	0.0032	TGFB1,ANXA3,ITGA2,ADAM17,VEGFA
GO:0002703	Regulation of leukocyte mediated immunity	7	1.08	0.00021	TGFB1,CXCL6,CD81,CADM1,STXBP1,IL6,FAM49B
GO:0045765	Regulation of angiogenesis	10	1.07	3.76e-06	SLC12A2,ANXA3,TJP1,ANGPTL4,PKM,F3,THBS4,ENG,IL6,VEGFA
GO:0050678	Regulation of epithelial cell proliferation	11	1.06	1.05e-06	TGFB1,CDH13,CD109,ADAM17,F3,NME1,THBS4,NRAS,ENG,TGFBR1,VEGFA
GO:0060326	Cell chemotaxis	6	1.02	0.0015	CXCL6,PDGFRB,SLC12A2,ENG,IL6,VEGFA
GO:0042060	Wound healing	13	1.02	1.6e-07	TGFB1,PDGFRB,ITGA2,ADAM17,F3,ENG,STXBP1,TGFBR1,CD151,IL6,SERPINB2,SERPINE2,VEGFA
GO:0030595	Leukocyte chemotaxis	4	1	0.021	CXCL6,SLC12A2,IL6,VEGFA
GO:0045216	Cell-cell junction organization	5	0.99	0.0065	TGFB1,CDH13,TJP1,HEG1,CADM1
GO:0030335	Positive regulation of cell migration	14	0.98	1.15e-07	TGFB1,PDGFRB,ANXA3,CDH13,TJP1,ITGA2,ADAM17,F3,THBS4,TGFBR1,MYADM,CD151,IL6,VEGFA
GO:0022407	Regulation of cell-cell adhesion	11	0.97	6.64e-06	TGFB1,CD81,TJP1,EPHB3,MYADM,PDCD1LG2,LRRC32,IL6,SERPINE2,FAM49B,VEGFA
GO:0031099	Regeneration	4	0.96	0.0274	CD81,ANXA3,PKM,GSN
GO:0001525	Angiogenesis	8	0.96	0.00027	PDGFRB,CDH13,ANGPTL4,EPHB3,ENG,EPHB2,TGFBR1,VEGFA
GO:0030334	Regulation of cell migration	21	0.94	9.08e-11	MIF,TGFB1,PDGFRB,CD81,ANXA3,CDH13,TJP1,ITGA2,ADAM17,F3,THBS4,RAP2C,ENG,TGFBR1,MYADM,CD151,IL6,SERPINE2,CD200,FAM49B,VEGFA
GO:0051251	Positive regulation of lymphocyte activation	7	0.94	0.0011	MIF,TGFB1,CD81,PDCD1LG2,IL6,SLC39A10,FAM49B
GO:0048514	Blood vessel morphogenesis	10	0.94	3.17e-05	TGFB1,PDGFRB,CDH13,ANGPTL4,HEG1,EPHB3,ENG,EPHB2,TGFBR1,VEGFA
GO:0070482	Response to oxygen levels	9	0.93	0.00013	PDGFRB,ATP6V0D1,ITGA2,ANGPTL4,ADAM17,PKM,ENG,NDRG1,VEGFA
GO:0006909	Phagocytosis	5	0.93	0.0112	ANXA3,GSN,ABI1,ARPC4,RAB34
GO:0002696	Positive regulation of leukocyte activation	8	0.93	0.00036	MIF,TGFB1,CD81,STXBP1,PDCD1LG2,IL6,SLC39A10,FAM49B
GO:0050865	Regulation of cell activation	13	0.91	1.78e-06	MIF,TGFB1,PDGFRB,CD81,STXBP1,GSN,PDCD1LG2,LRRC32,IL6,SLC39A10,SERPINE2,CD200,FAM49B
GO:0001894	Tissue homeostasis	5	0.91	0.0131	PDGFRB,SLC12A2,TJP1,IL6,VEGFA
GO:0061448	Connective tissue development	5	0.9	0.0138	TGFB1,PDGFRB,COL6A3,COL6A2,COL6A1
GO:0001819	Positive regulation of cytokine production	10	0.89	7.57e-05	MIF,TGFB1,CD81,ADAM17,HEG1,CADM1,IL6,HK1,CD200,FAM49B
GO:0048729	Tissue morphogenesis	12	0.88	9.92e-06	TGFB1,COL6A3,ITGA2,COL6A2,ADAM17,HEG1,CTHRC1,COL6A1,ENG,TGFBR1,CD151,VEGFA
GO:0002697	Regulation of immune effector process	9	0.88	0.00024	MIF,TGFB1,CXCL6,CD81,CADM1,STXBP1,IL6,HK1,FAM49B
GO:0030198	Extracellular matrix organization	7	0.87	0.0025	TGFB1,COL6A3,ITGA2,COL6A2,COL6A1,ENG,TGFBR1
GO:0030155	Regulation of cell adhesion	15	0.87	3.79e-07	TGFB1,CD81,CDH13,TJP1,ITGA2,EPHB3,ENG,GSN,MYADM,PDCD1LG2,LRRC32,IL6,SERPINE2,FAM49B,VEGFA
GO:0002694	Regulation of leukocyte activation	11	0.87	3.38e-05	MIF,TGFB1,CD81,STXBP1,GSN,PDCD1LG2,LRRC32,IL6,SLC39A10,CD200,FAM49B
GO:0034330	Cell junction organization	10	0.86	0.00013	TGFB1,CDH13,TJP1,ITGA2,HEG1,CADM1,EPHB3,EPHB2,CD151,NDRG1
GO:0048589	Developmental growth	8	0.86	0.00093	PDGFRB,CD81,COL6A3,COL6A2,HEG1,PKM,COL6A1,GSN
GO:0001666	Response to hypoxia	7	0.86	0.0026	ITGA2,ANGPTL4,ADAM17,PKM,ENG,NDRG1,VEGFA
GO:0002446	Neutrophil mediated immunity	10	0.86	0.00013	MIF,ALDOC,ANXA3,ADAM17,PKM,RAP2C,NRAS,GSN,IL6,RAB31
GO:0051249	Regulation of lymphocyte activation	9	0.86	0.00035	MIF,TGFB1,CD81,GSN,PDCD1LG2,LRRC32,IL6,SLC39A10,FAM49B
GO:0032101	Regulation of response to external stimulus	20	0.85	3.46e-09	MIF,TGFB1,CXCL6,PDGFRB,SLC12A2,CD81,CDH13,CD109,ITGA2,ADAM17,CADM1,F3,THBS4,NRAS,EPHB2,IL6,SERPINB2,SERPINE2,FAM49B,VEGFA
GO:0050778	Positive regulation of immune response	12	0.85	1.85e-05	MIF,TGFB1,CD81,CADM1,NRAS,STXBP1,ABI1,IL6,SLC39A10,ARPC4,HK1,FAM49B
GO:0016477	Cell migration	17	0.83	1.6e-07	MIF,TGFB1,CXCL6,PDGFRB,SLC12A2,CDH13,ITGA2,ADAM17,CTHRC1,EPHB3,THBS4,CDC42BPA,ENG,TGFBR1,CD151,IL6,VEGFA
GO:0008285	Negative regulation of cell population proliferation	13	0.82	1.12e-05	TGFB1,CDH13,CD109,NME1,ENG,TGFBR1,ABI1,PDCD1LG2,LRRC32,IL6,NDRG1,SERPINE2,CD200
GO:0008284	Positive regulation of cell population proliferation	17	0.82	2e-07	MIF,TGFB1,PDGFRB,CD81,CDH13,ITGA2,ADAM17,CTHRC1,F3,NME1,THBS4,NRAS,TGFBR1,PDCD1LG2,IL6,SLC39A10,VEGFA
GO:0022409	Positive regulation of cell-cell adhesion	5	0.82	0.0271	CD81,TJP1,PDCD1LG2,IL6,FAM49B
GO:0045055	Regulated exocytosis	13	0.82	1.12e-05	MIF,TGFB1,ALDOC,ANXA3,CD109,PKM,RAP2C,NRAS,STXBP1,GSN,FAM49B,RAB31,VEGFA
GO:0048646	Anatomical structure formation involved in morphogenesis	16	0.81	6.92e-07	TGFB1,PDGFRB,CD81,CDH13,CD109,ITGA2,ANGPTL4,ADAM17,CTHRC1,EPHB3,COL6A1,ENG,EPHB2,TGFBR1,ABI1,VEGFA
GO:0001501	Skeletal system development	9	0.81	0.00075	TGFB1,PDGFRB,COL6A3,COL6A2,LRRC17,COL6A1,ENG,TGFBR1,ABI1
GO:0042119	Neutrophil activation	9	0.81	0.00073	MIF,ALDOC,CXCL6,ANXA3,PKM,RAP2C,NRAS,GSN,RAB31
GO:0050863	Regulation of t cell activation	6	0.81	0.0113	CD81,GSN,PDCD1LG2,LRRC32,IL6,FAM49B
GO:0002237	Response to molecule of bacterial origin	6	0.81	0.0114	TGFB1,CXCL6,ADAM17,PDCD1LG2,IL6,FAM49B
GO:0002684	Positive regulation of immune system process	17	0.8	2.63e-07	MIF,TGFB1,CD81,ITGA2,ADAM17,CADM1,THBS4,NRAS,STXBP1,ABI1,PDCD1LG2,IL6,SLC39A10,ARPC4,HK1,FAM49B,VEGFA
GO:0002443	Leukocyte mediated immunity	11	0.79	0.00016	MIF,ALDOC,CD81,ANXA3,ADAM17,PKM,RAP2C,NRAS,GSN,IL6,RAB31
GO:0001817	Regulation of cytokine production	13	0.79	1.94e-05	MIF,TGFB1,CXCL6,CD81,ADAM17,HEG1,CADM1,PDCD1LG2,LRRC32,IL6,HK1,CD200,FAM49B
GO:0052548	Regulation of endopeptidase activity	7	0.78	0.0068	CD109,COL6A3,F3,GSN,SERPINB2,SERPINE2,VEGFA
GO:0002274	Myeloid leukocyte activation	10	0.78	0.00041	MIF,ALDOC,CXCL6,ANXA3,PKM,RAP2C,NRAS,GSN,NDRG1,RAB31
GO:0035239	Tube morphogenesis	11	0.78	0.00018	TGFB1,PDGFRB,CDH13,ANGPTL4,HEG1,CTHRC1,EPHB3,ENG,EPHB2,TGFBR1,VEGFA
GO:0006935	Chemotaxis	9	0.77	0.0013	MIF,CXCL6,PDGFRB,SLC12A2,EPHB3,ENG,EPHB2,IL6,VEGFA
GO:0043312	Neutrophil degranulation	8	0.77	0.0031	MIF,ALDOC,ANXA3,PKM,RAP2C,NRAS,GSN,RAB31
GO:0000904	Cell morphogenesis involved in differentiation	9	0.75	0.0016	COL6A3,COL6A2,HEG1,EPHB3,COL6A1,STXBP1,EPHB2,ABI1,VEGFA
GO:0022603	Regulation of anatomical structure morphogenesis	17	0.74	1.69e-06	TGFB1,SLC12A2,ANXA3,TJP1,ANGPTL4,PKM,CTHRC1,EPHB3,F3,THBS4,ENG,EPHB2,TGFBR1,MYADM,IL6,FAM49B,VEGFA
GO:0045321	Leukocyte activation	14	0.73	3.13e-05	MIF,ALDOC,CXCL6,CD81,ANXA3,ADAM17,PKM,RAP2C,NRAS,GSN,CD151,IL6,NDRG1,RAB31
GO:0002682	Regulation of immune system process	23	0.73	6.42e-09	MIF,TGFB1,CXCL6,CD81,ITGA2,ADAM17,CADM1,NME1,THBS4,LRRC17,NRAS,STXBP1,GSN,ABI1,PDCD1LG2,LRRC32,IL6,SLC39A10,ARPC4,HK1,CD200,FAM49B,VEGFA
GO:0001775	Cell activation	16	0.72	6.66e-06	MIF,ALDOC,CXCL6,CD81,ANXA3,ADAM17,PKM,RAP2C,NRAS,STXBP1,GSN,TGFBR1,CD151,IL6,NDRG1,RAB31
GO:0042127	Regulation of cell population proliferation	24	0.72	4.49e-09	MIF,TGFB1,PDGFRB,CD81,CDH13,CD109,ITGA2,ADAM17,CTHRC1,F3,NME1,THBS4,NRAS,ENG,TGFBR1,ABI1,PDCD1LG2,LRRC32,IL6,SLC39A10,NDRG1,SERPINE2,CD200,VEGFA
GO:0002366	Leukocyte activation involved in immune response	9	0.71	0.003	MIF,ALDOC,ANXA3,PKM,RAP2C,NRAS,GSN,IL6,RAB31
GO:0050776	Regulation of immune response	13	0.71	0.00011	MIF,TGFB1,CD81,CADM1,NRAS,STXBP1,ABI1,IL6,SLC39A10,ARPC4,HK1,CD200,FAM49B
GO:0030097	Hemopoiesis	8	0.7	0.0073	TGFB1,PDGFRB,CD81,CD109,ADAM17,ABI1,IL6,VEGFA
GO:0035295	Tube development	12	0.7	0.00031	TGFB1,PDGFRB,CDH13,ANGPTL4,HEG1,CTHRC1,EPHB3,ENG,EPHB2,TGFBR1,SERPINE2,VEGFA
GO:0002009	Morphogenesis of an epithelium	6	0.69	0.0341	TGFB1,ADAM17,CTHRC1,ENG,CD151,VEGFA
GO:0009888	Tissue development	24	0.69	1.45e-08	TGFB1,ALDOC,PDGFRB,CD81,TJP1,CD109,COL6A3,ITGA2,COL6A2,ADAM17,HEG1,PKM,CTHRC1,RAP2C,LRRC17,COL6A1,ENG,GSN,TGFBR1,ABI1,MYADM,CD151,SERPINE2,VEGFA
GO:0060429	Epithelium development	15	0.68	3.71e-05	TGFB1,ALDOC,TJP1,CD109,ITGA2,ADAM17,HEG1,CTHRC1,RAP2C,ENG,ABI1,MYADM,CD151,SERPINE2,VEGFA
GO:0002252	Immune effector process	13	0.68	0.00021	MIF,ALDOC,CD81,ANXA3,ADAM17,PKM,RAP2C,NRAS,GSN,ABI1,IL6,ARPC4,RAB31
GO:0044089	Positive regulation of cellular component biogenesis	7	0.66	0.0223	TGFB1,EPHB3,GSN,EPHB2,TGFBR1,ARPC4,VEGFA
GO:0010720	Positive regulation of cell development	7	0.65	0.0247	TGFB1,NME1,EPHB2,MYADM,IL6,SERPINE2,VEGFA
GO:0048598	Embryonic morphogenesis	7	0.64	0.0279	TGFB1,ITGA2,CTHRC1,COL6A1,ENG,EPHB2,TGFBR1
GO:0051094	Positive regulation of developmental process	17	0.64	2.43e-05	TGFB1,PDGFRB,ANXA3,TJP1,ANGPTL4,PKM,CTHRC1,EPHB3,F3,NME1,ENG,EPHB2,TGFBR1,MYADM,IL6,SERPINE2,VEGFA
GO:0030855	Epithelial cell differentiation	8	0.63	0.0175	ALDOC,TJP1,ITGA2,HEG1,RAP2C,ENG,MYADM,VEGFA
GO:0006928	Movement of cell or subcellular component	18	0.63	1.52e-05	MIF,TGFB1,CXCL6,PDGFRB,SLC12A2,CDH13,ITGA2,ADAM17,CTHRC1,EPHB3,THBS4,CDC42BPA,ENG,EPHB2,TGFBR1,CD151,IL6,VEGFA
GO:0002376	Immune system process	30	0.63	4.26e-10	MIF,TGFB1,ALDOC,CXCL6,PDGFRB,SLC12A2,CD81,ANXA3,CD109,ADAM17,PKM,CADM1,EPHB3,RAP2C,LRRC17,RAB32,NRAS,STXBP1,GSN,TGFBR1,ABI1,CD151,PDCD1LG2,IL6,ARPC4,HK1,NDRG1,RAB34,RAB31,VEGFA
GO:0044087	Regulation of cellular component biogenesis	11	0.61	0.0035	TGFB1,TJP1,EPHB3,STXBP1,GSN,EPHB2,TGFBR1,MYADM,ARPC4,FAM49B,VEGFA
GO:0048468	Cell development	18	0.59	3.54e-05	PDGFRB,TJP1,COL6A3,COL6A2,HEG1,CTHRC1,EPHB3,RAP2C,COL6A1,ENG,STXBP1,GSN,EPHB2,ABI1,MYADM,IL6,NDRG1,VEGFA
GO:0051239	Regulation of multicellular organismal process	35	0.59	9.08e-11	MIF,TGFB1,CXCL6,GSTM2,PDGFRB,SLC12A2,CD81,ANXA3,TJP1,CD109,ITGA2,ANGPTL4,ADAM17,HEG1,PKM,CADM1,CTHRC1,EPHB3,F3,NME1,THBS4,LRRC17,ENG,EPHB2,TGFBR1,MYADM,PDCD1LG2,LRRC32,IL6,SERPINB2,HK1,SERPINE2,CD200,FAM49B,VEGFA
GO:0009617	Response to bacterium	7	0.59	0.0449	TGFB1,CXCL6,ANXA3,ADAM17,PDCD1LG2,IL6,FAM49B
GO:0060548	Negative regulation of cell death	10	0.55	0.0137	MIF,PDGFRB,ANGPTL4,STXBP1,TGFBR1,IL6,SLC39A10,SERPINB2,CD200,VEGFA
GO:0045597	Positive regulation of cell differentiation	10	0.55	0.0134	TGFB1,CTHRC1,NME1,ENG,EPHB2,TGFBR1,MYADM,IL6,SERPINE2,VEGFA
GO:2000026	Regulation of multicellular organismal development	21	0.55	1.7e-05	TGFB1,PDGFRB,SLC12A2,ANXA3,TJP1,CD109,ANGPTL4,PKM,CTHRC1,EPHB3,F3,NME1,THBS4,LRRC17,ENG,EPHB2,TGFBR1,MYADM,IL6,SERPINE2,VEGFA
GO:0080134	Regulation of response to stress	14	0.54	0.0018	MIF,CXCL6,SLC12A2,CD81,CD109,ITGA2,CADM1,F3,NRAS,EPHB2,IL6,SERPINB2,SERPINE2,VEGFA
GO:0051336	Regulation of hydrolase activity	12	0.52	0.0076	PDGFRB,CD109,COL6A3,ITGA2,ANGPTL4,EPHB3,F3,GSN,SLC39A10,SERPINB2,SERPINE2,VEGFA
GO:0042981	Regulation of apoptotic process	14	0.51	0.0035	MIF,PDGFRB,ANGPTL4,ADAM17,F3,NME1,STXBP1,GSN,TGFBR1,IL6,SLC39A10,SERPINB2,NDRG1,VEGFA
GO:0010941	Regulation of cell death	15	0.5	0.0026	MIF,PDGFRB,ANGPTL4,ADAM17,F3,NME1,STXBP1,GSN,TGFBR1,IL6,SLC39A10,SERPINB2,NDRG1,CD200,VEGFA
GO:0050793	Regulation of developmental process	23	0.49	3.38e-05	MIF,TGFB1,PDGFRB,SLC12A2,ANXA3,TJP1,CD109,ANGPTL4,PKM,CTHRC1,EPHB3,F3,NME1,THBS4,LRRC17,ENG,EPHB2,TGFBR1,MYADM,IL6,SERPINE2,FAM49B,VEGFA
GO:0030154	Cell differentiation	29	0.45	5.27e-06	TGFB1,ALDOC,PDGFRB,CD81,TJP1,CD109,COL6A3,ITGA2,COL6A2,ADAM17,HEG1,CADM1,CTHRC1,EPHB3,NME1,RAP2C,COL6A1,RAB32,ENG,STXBP1,GSN,EPHB2,TGFBR1,ABI1,MYADM,IL6,NDRG1,SERPINE2,VEGFA
GO:0048869	Cellular developmental process	30	0.45	1.82e-06	MIF,TGFB1,ALDOC,PDGFRB,CD81,TJP1,CD109,COL6A3,ITGA2,COL6A2,ADAM17,HEG1,CADM1,CTHRC1,EPHB3,NME1,RAP2C,COL6A1,RAB32,ENG,STXBP1,GSN,EPHB2,TGFBR1,ABI1,MYADM,IL6,NDRG1,SERPINE2,VEGFA
GO:0042592	Homeostatic process	12	0.41	0.0464	CXCL6,GSTM2,PDGFRB,SLC12A2,TJP1,ATP6V0D1,ANGPTL4,NME1,IL6,SLC39A10,HK1,VEGFA
GO:0006950	Response to stress	25	0.41	0.0002	MIF,TGFB1,CXCL6,GSTM2,PDGFRB,SLC12A2,ANXA3,ATP6V0D1,ITGA2,ANGPTL4,ADAM17,PKM,F3,THBS4,ENG,STXBP1,GSN,TGFBR1,CD151,IL6,SERPINB2,HK1,NDRG1,SERPINE2,VEGFA
GO:0032502	Developmental process	39	0.38	2.18e-07	MIF,TGFB1,ALDOC,PDGFRB,SLC12A2,CD81,ANXA3,CDH13,TJP1,CD109,ATP6V0D1,COL6A3,ITGA2,COL6A2,ANGPTL4,ADAM17,HEG1,PKM,CADM1,CTHRC1,EPHB3,NME1,RAP2C,LRRC17,COL6A1,RAB32,ENG,STXBP1,GSN,EPHB2,TGFBR1,ABI1,MYADM,CD151,LRRC32,IL6,NDRG1,SERPINE2,VEGFA
GO:0048856	Anatomical structure development	36	0.37	1.79e-06	TGFB1,ALDOC,PDGFRB,CD81,ANXA3,CDH13,TJP1,CD109,ATP6V0D1,COL6A3,ITGA2,COL6A2,ANGPTL4,ADAM17,HEG1,PKM,CADM1,CTHRC1,EPHB3,NME1,RAP2C,LRRC17,COL6A1,ENG,STXBP1,GSN,EPHB2,TGFBR1,ABI1,MYADM,CD151,LRRC32,IL6,NDRG1,SERPINE2,VEGFA

## Sheet: GO term list in IFNg EXOs
#term ID	term description	observed gene count	strength	false discovery rate	matching proteins in your network (labels)
GO:0007044	Cell-substrate junction assembly	4	1.36	0.0039	THY1,TLN1,SRC,CD151
GO:0051893	Regulation of focal adhesion assembly	5	1.29	0.0011	VCL,THBS1,THY1,SRC,LIMS1
GO:0001954	Positive regulation of cell-matrix adhesion	4	1.26	0.0077	CDH13,THY1,ILK,LIMS1
GO:0043536	Positive regulation of blood vessel endothelial cell migration	4	1.25	0.008	TGFB1,THBS1,HMGB1,ANXA1
GO:0060443	Mammary gland morphogenesis	3	1.25	0.0376	SRC,CAPN1,PHB2
GO:0002548	Monocyte chemotaxis	3	1.24	0.0389	FLT1,ANXA1,RPS19
GO:0043277	Apoptotic cell clearance	3	1.24	0.0389	THBS1,HMGB1,ANXA1
GO:0030199	Collagen fibril organization	3	1.21	0.0438	FMOD,TNXB,SERPINH1
GO:0001952	Regulation of cell-matrix adhesion	7	1.16	0.00018	VCL,THBS1,CDH13,THY1,SRC,ILK,LIMS1
GO:0010811	Positive regulation of cell-substrate adhesion	7	1.15	0.0002	CCDC80,CDH13,THY1,FBLN1,FGG,ILK,LIMS1
GO:0007160	Cell-matrix adhesion	7	1.14	0.00022	VCL,THY1,FGG,THBS3,ADAMTS13,SRC,ILK
GO:2000379	Positive regulation of reactive oxygen species metabolic process	5	1.08	0.0064	TGFB1,THBS1,PTX3,HSP90AA1,ASS1
GO:0010810	Regulation of cell-substrate adhesion	10	1.07	1.08e-05	CCDC80,VCL,THBS1,CDH13,THY1,FBLN1,FGG,SRC,ILK,LIMS1
GO:0048771	Tissue remodeling	4	1.01	0.035	TGFB1,THBS4,SRC,CAPN1
GO:0002698	Negative regulation of immune effector process	5	1	0.0129	TGFB1,MASP1,ANXA1,HLA-A,RPS19
GO:0022612	Gland morphogenesis	4	1	0.0376	TGFB1,SRC,CAPN1,PHB2
GO:0050680	Negative regulation of epithelial cell proliferation	5	0.98	0.0151	TGFB1,THBS1,FLT1,CD109,PHB2
GO:0001936	Regulation of endothelial cell proliferation	5	0.97	0.0161	THBS1,CDH13,FLT1,THBS4,HMGB1
GO:0006909	Phagocytosis	8	0.97	0.00044	MYH9,CORO1A,THBS1,PTX3,HSP90AA1,HMGB1,SRC,ANXA1
GO:2001237	Negative regulation of extrinsic apoptotic signaling pathway	4	0.97	0.0438	THBS1,FGG,SRC,HSPA1B
GO:0048660	Regulation of smooth muscle cell proliferation	5	0.96	0.0171	THBS1,OGN,NOTCH3,CDH13,ILK
GO:0061041	Regulation of wound healing	5	0.95	0.0185	MYH9,THBS1,CD109,FGG,ANXA1
GO:0030595	Leukocyte chemotaxis	5	0.94	0.0193	CORO1A,FLT1,HMGB1,ANXA1,RPS19
GO:0050921	Positive regulation of chemotaxis	5	0.93	0.0215	TGFB1,THBS1,CDH13,THBS4,HMGB1
GO:0010634	Positive regulation of epithelial cell migration	5	0.93	0.0215	TGFB1,THBS1,HMGB1,SRC,ANXA1
GO:0045216	Cell-cell junction organization	6	0.92	0.0083	VCL,TGFB1,CDH13,TLN1,SRC,LIMS1
GO:0071356	Cellular response to tumor necrosis factor	8	0.91	0.0011	PSMA2,THBS1,DFNA5,ADAMTS13,ASS1,PSMB2,ILK,LIMS1
GO:0050777	Negative regulation of immune response	5	0.91	0.0249	TGFB1,MASP1,ANXA1,HLA-A,RPS19
GO:2000377	Regulation of reactive oxygen species metabolic process	6	0.9	0.01	TGFB1,THBS1,VDAC1,PTX3,HSP90AA1,ASS1
GO:0042060	Wound healing	13	0.87	1.35e-05	VCL,MYH9,MYL12A,TGFB1,F13A1,TLN1,FBLN1,FGG,MYH10,ADAMTS13,SRC,ILK,CD151
GO:0030198	Extracellular matrix organization	10	0.86	0.00025	CCDC80,TGFB1,THBS1,PTX3,FBLN1,FGG,FMOD,TNXB,CAPN1,SERPINH1
GO:0034329	Cell junction assembly	8	0.85	0.0023	VCL,CDH13,THY1,TLN1,SRC,ILK,CD151,LIMS1
GO:0045785	Positive regulation of cell adhesion	12	0.85	5.27e-05	CCDC80,CORO1A,CDH13,THY1,FBLN1,FGG,HMGB1,SRC,ANXA1,HLA-A,ILK,LIMS1
GO:0051251	Positive regulation of lymphocyte activation	8	0.84	0.0026	CORO1A,TGFB1,THY1,LAMP1,HMGB1,SRC,ANXA1,HLA-A
GO:0098609	Cell-cell adhesion	14	0.84	9.76e-06	VCL,MYH9,MYL12A,CDH13,THY1,TLN1,FGG,THBS4,SRC,ANXA1,FAT4,ILK,PCDH7,LIMS1
GO:0071222	Cellular response to lipopolysaccharide	5	0.83	0.0438	TGFB1,HMGB1,ADAMTS13,ASS1,SRC
GO:0030335	Positive regulation of cell migration	14	0.82	1.34e-05	CORO1A,TGFB1,THBS1,CDH13,FLT1,THY1,FBLN1,THBS4,HMGB1,SRC,ANXA1,CEMIP,ILK,CD151
GO:0009611	Response to wounding	14	0.81	1.46e-05	VCL,MYH9,MYL12A,TGFB1,F13A1,TLN1,FBLN1,FGG,MYH10,ADAMTS13,SRC,ILK,CD151,PHB2
GO:0043299	Leukocyte degranulation	13	0.8	4.78e-05	VCL,CORO1A,PSMA2,PTX3,LAMP1,HSP90AA1,GYG1,HMGB1,IGF2R,HSPA1B,CKAP4,MAN2B1,CAPN1
GO:0050900	Leukocyte migration	8	0.8	0.0045	MYH9,CORO1A,TGFB1,FLT1,HMGB1,SRC,ANXA1,RPS19
GO:0022409	Positive regulation of cell-cell adhesion	7	0.8	0.01	CORO1A,THY1,FGG,HMGB1,SRC,ANXA1,HLA-A
GO:0043312	Neutrophil degranulation	12	0.79	0.00016	VCL,PSMA2,PTX3,LAMP1,HSP90AA1,GYG1,HMGB1,IGF2R,HSPA1B,CKAP4,MAN2B1,CAPN1
GO:0050678	Regulation of epithelial cell proliferation	8	0.77	0.0066	TGFB1,THBS1,CDH13,FLT1,CD109,THBS4,HMGB1,PHB2
GO:0002443	Leukocyte mediated immunity	15	0.76	1.88e-05	VCL,CORO1A,PSMA2,PTX3,LAMP1,HSP90AA1,GYG1,HMGB1,IGF2R,C8B,HSPA1B,CKAP4,HLA-A,MAN2B1,CAPN1
GO:0045088	Regulation of innate immune response	7	0.76	0.0159	PSMA2,LAMP1,HMGB1,PSMB2,SRC,HLA-A,RPS19
GO:0030155	Regulation of cell adhesion	16	0.75	1.34e-05	CCDC80,VCL,CORO1A,TGFB1,THBS1,CDH13,THY1,FBLN1,FGG,HMGB1,ASS1,SRC,ANXA1,HLA-A,ILK,LIMS1
GO:0006914	Autophagy	6	0.74	0.0392	VDAC1,HSP90AA1,HMGB1,SRC,STAM,PHB2
GO:0002366	Leukocyte activation involved in immune response	13	0.71	0.00027	VCL,CORO1A,PSMA2,PTX3,LAMP1,HSP90AA1,GYG1,HMGB1,IGF2R,HSPA1B,CKAP4,MAN2B1,CAPN1
GO:0034330	Cell junction organization	10	0.7	0.0034	VCL,TGFB1,CDH13,THY1,TLN1,MYH10,SRC,ILK,CD151,LIMS1
GO:0022604	Regulation of cell morphogenesis	10	0.7	0.0037	MYH9,CORO1A,THY1,FBLN1,FGG,MYH10,SRC,ANXA1,ILK,LIMS1
GO:0048514	Blood vessel morphogenesis	8	0.68	0.0178	MYH9,TGFB1,THBS1,NOTCH3,CDH13,FLT1,THY1,SGCD
GO:0002697	Regulation of immune effector process	8	0.68	0.0191	TGFB1,MASP1,LAMP1,HMGB1,C8B,ANXA1,HLA-A,RPS19
GO:0035239	Tube morphogenesis	12	0.66	0.0016	MYH9,TGFB1,THBS1,NOTCH3,CDH13,FLT1,THY1,SGCD,SRC,FAT4,ILK,PHB2
GO:0002252	Immune effector process	18	0.66	2.09e-05	VCL,CORO1A,PSMA2,PTX3,MASP1,LAMP1,HSP90AA1,GYG1,HMGB1,IGF2R,C8B,SRC,HSPA1B,CKAP4,HLA-A,MAN2B1,CAPN1,PHB2
GO:0002009	Morphogenesis of an epithelium	8	0.66	0.0229	VCL,TGFB1,TRIM28,SRC,FAT4,ILK,CD151,PHB2
GO:0001568	Blood vessel development	9	0.65	0.0142	MYH9,TGFB1,THBS1,NOTCH3,CDH13,FLT1,THY1,SGCD,MYH10
GO:0046649	Lymphocyte activation	7	0.65	0.0465	MYH9,CORO1A,HMGB1,ANXA1,HLA-A,CD151,PHB2
GO:0071363	Cellular response to growth factor stimulus	9	0.65	0.0133	CORO1A,TGFB1,THBS1,FLT1,FMOD,SRC,ANXA1,FAT4,LIMS1
GO:0002683	Negative regulation of immune system process	8	0.64	0.0268	TGFB1,THBS1,THY1,MASP1,HMGB1,ANXA1,HLA-A,RPS19
GO:0040007	Growth	7	0.64	0.0486	VCL,TRIM28,PTX3,HSP90AA1,THBS3,SRC,ANXA1
GO:0001819	Positive regulation of cytokine production	8	0.63	0.0305	TGFB1,THBS1,HMGB1,SRC,HSPA1B,ANXA1,HLA-A,PHB2
GO:0008284	Positive regulation of cell population proliferation	16	0.63	0.00018	CORO1A,TGFB1,THBS1,NOTCH3,CDH13,FLT1,AQP1,FBLN1,SHMT2,THBS4,HMGB1,SLC25A5,ANXA1,HLA-A,ILK,CAPN1
GO:0030334	Regulation of cell migration	15	0.63	0.00033	VCL,CORO1A,TGFB1,THBS1,CDH13,FLT1,THY1,FBLN1,THBS4,HMGB1,SRC,ANXA1,CEMIP,ILK,CD151
GO:0016477	Cell migration	15	0.62	0.00047	MYH9,CORO1A,TGFB1,THBS1,CDH13,FLT1,THBS4,HMGB1,MYH10,SRC,ANXA1,ILK,CD151,PHB2,RPS19
GO:0035295	Tube development	14	0.61	0.0011	MYH9,TGFB1,THBS1,NOTCH3,CDH13,FLT1,THY1,SGCD,PHGDH,ASS1,SRC,FAT4,ILK,PHB2
GO:0034097	Response to cytokine	18	0.61	9.75e-05	CORO1A,TGFB1,PSMA2,THBS1,F13A1,SHMT2,HSP90AA1,FGG,DFNA5,SLC25A5,ADAMTS13,ASS1,PSMB2,SRC,ANXA1,HLA-A,ILK,LIMS1
GO:0006935	Chemotaxis	9	0.61	0.0217	CORO1A,NOTCH3,FLT1,HMGB1,MYH10,SRC,ANXA1,EXT1,RPS19
GO:0022603	Regulation of anatomical structure morphogenesis	18	0.61	9.21e-05	MYH9,CORO1A,TGFB1,PSMA2,THBS1,FLT1,THY1,AQP1,FBLN1,FGG,THBS4,MYH10,PSMB2,SRC,ANXA1,ILK,PHB2,LIMS1
GO:0071345	Cellular response to cytokine stimulus	16	0.59	0.00044	CORO1A,TGFB1,PSMA2,THBS1,F13A1,HSP90AA1,FGG,DFNA5,SLC25A5,ADAMTS13,ASS1,PSMB2,ANXA1,HLA-A,ILK,LIMS1
GO:0045087	Innate immune response	11	0.59	0.0099	CORO1A,TRIM28,PTX3,MASP1,SHMT2,HMGB1,C8B,ADAMTS13,ASS1,ANXA1,HLA-A
GO:0008285	Negative regulation of cell population proliferation	11	0.59	0.0093	TGFB1,THBS1,OGN,CDH13,FLT1,CD109,FBLN1,DFNA5,HSPA1B,ILK,PHB2
GO:0030036	Actin cytoskeleton organization	8	0.58	0.0499	MYH9,CORO1A,AQP1,TLN1,MYH10,SRC,ANXA1,TNXB
GO:0006955	Immune response	24	0.57	7.12e-06	VCL,AHCY,CORO1A,PSMA2,TRIM28,THBS1,PTX3,MASP1,LAMP1,SHMT2,HSP90AA1,GYG1,HMGB1,IGF2R,C8B,ADAMTS13,ASS1,HSPA1B,ANXA1,CKAP4,HLA-A,MAN2B1,CAPN1,RPS19
GO:0060429	Epithelium development	15	0.53	0.0037	VCL,TGFB1,KRT9,KRT6C,TRIM28,VDAC1,CD109,PHGDH,SRC,ANXA1,FAT4,ILK,CD151,CAPN1,PHB2
GO:0002376	Immune system process	33	0.52	1.52e-07	VCL,MYH9,AHCY,CORO1A,TGFB1,PSMA2,TRIM28,THBS1,FLT1,THY1,CD109,PTX3,MASP1,LAMP1,SHMT2,HSP90AA1,GYG1,HMGB1,IGF2R,C8B,ADAMTS13,ASS1,PSMB2,SRC,HSPA1B,ANXA1,CKAP4,HLA-A,CD151,MAN2B1,CAPN1,PHB2,RPS19
GO:0042127	Regulation of cell population proliferation	22	0.52	0.00011	CORO1A,TGFB1,THBS1,OGN,NOTCH3,CDH13,FLT1,CD109,AQP1,FBLN1,SHMT2,DFNA5,THBS4,HMGB1,SLC25A5,SRC,HSPA1B,ANXA1,HLA-A,ILK,CAPN1,PHB2
GO:0006952	Defense response	17	0.51	0.0017	AHCY,CORO1A,TGFB1,TRIM28,THBS1,VDAC1,PTX3,MASP1,SHMT2,HMGB1,C8B,ADAMTS13,ASS1,ANXA1,HLA-A,PHB2,RPS19
GO:0072359	Circulatory system development	11	0.49	0.0376	MYH9,TGFB1,THBS1,NOTCH3,CDH13,FLT1,THY1,SGCD,MYH10,FAT4,ILK
GO:0048646	Anatomical structure formation involved in morphogenesis	11	0.49	0.0394	MYH9,TGFB1,THBS1,NOTCH3,CDH13,FLT1,THY1,CD109,MYH10,THBS3,ILK
GO:0060284	Regulation of cell development	12	0.49	0.0254	VCL,TGFB1,NOTCH3,SCARB2,THY1,KIAA0196,FBLN1,FGG,ILK,LIMS1,CNTN1,RPS19
GO:0043066	Negative regulation of apoptotic process	11	0.48	0.0423	CORO1A,THBS1,AQP1,FGG,PTMA,SLC25A5,SRC,HSPA1B,ANXA1,ILK,PHB2
GO:0009888	Tissue development	21	0.47	0.00072	VCL,TGFB1,KRT9,KRT6C,TRIM28,VDAC1,CD109,SGCD,MYH10,THBS3,PHGDH,SRC,ANXA1,EXT1,FAT4,ILK,CD151,CAPN1,SERPINH1,PHB2,MYL6
GO:0051130	Positive regulation of cellular component organization	14	0.46	0.02	TGFB1,TRIM28,SCARB2,THY1,KIAA0196,HSP90AA1,SRC,HSPA1B,ANXA1,ILK,CD151,PHB2,LIMS1,CNTN1
GO:0048468	Cell development	18	0.44	0.0064	VCL,MYH9,NOTCH3,THY1,PTX3,KIAA0196,HSP90AA1,FGG,SGCD,HMGB1,MYH10,PHGDH,SRC,EXT1,FAT4,ILK,SERPINH1,CNTN1
GO:0048585	Negative regulation of response to stimulus	18	0.44	0.0067	TGFB1,PSMA2,THBS1,NOTCH3,THY1,CD109,MASP1,FBLN1,FGG,SLC25A5,PSMB2,SRC,HSPA1B,ANXA1,STAM,HLA-A,PHB2,RPS19
GO:0080134	Regulation of response to stress	16	0.44	0.0133	MYH9,PSMA2,TRIM28,THBS1,THY1,CD109,LAMP1,HSP90AA1,FGG,HMGB1,PSMB2,SRC,HSPA1B,ANXA1,HLA-A,RPS19
GO:0009653	Anatomical structure morphogenesis	23	0.42	0.0013	VCL,MYH9,TGFB1,TRIM28,THBS1,NOTCH3,CDH13,FLT1,THY1,CD109,AQP1,HSP90AA1,SGCD,MYH10,THBS3,SRC,EXT1,FAT4,ILK,CD151,CAPN1,SERPINH1,PHB2
GO:0045595	Regulation of cell differentiation	20	0.42	0.0043	VCL,TGFB1,PSMA2,THBS1,NOTCH3,SCARB2,THY1,CD109,KIAA0196,FBLN1,FGG,HMGB1,PSMB2,HSPA1B,ANXA1,FAT4,ILK,LIMS1,CNTN1,RPS19
GO:0050793	Regulation of developmental process	28	0.42	0.00018	VCL,MYH9,CORO1A,TGFB1,PSMA2,THBS1,NOTCH3,SCARB2,FLT1,THY1,CD109,AQP1,KIAA0196,FBLN1,FGG,THBS4,HMGB1,MYH10,PSMB2,SRC,HSPA1B,ANXA1,FAT4,ILK,PHB2,LIMS1,CNTN1,RPS19
GO:0006950	Response to stress	36	0.41	8.3e-06	VCL,MYH9,AHCY,MYL12A,CORO1A,TGFB1,PSMA2,TRIM28,THBS1,F13A1,VDAC1,HSPA13,PTX3,MASP1,AQP1,TLN1,FBLN1,SHMT2,HSP90AA1,FGG,THBS4,HMGB1,MYH10,C8B,ADAMTS13,ASS1,PSMB2,SRC,HSPA1B,ANXA1,HLA-A,ILK,CD151,SERPINH1,PHB2,RPS19
GO:2000026	Regulation of multicellular organismal development	21	0.39	0.006	VCL,TGFB1,PSMA2,THBS1,NOTCH3,SCARB2,FLT1,THY1,CD109,AQP1,KIAA0196,THBS4,HMGB1,PSMB2,SRC,HSPA1B,ANXA1,FAT4,ILK,PHB2,CNTN1
GO:0048513	Animal organ development	30	0.37	0.00051	MYH9,TGFB1,KRT9,KRT6C,TRIM28,NOTCH3,FLT1,THY1,CD109,PTX3,AQP1,SGCD,DFNA5,HMGB1,IGF2R,MYH10,THBS3,PHGDH,ASS1,SRC,ANXA1,EXT1,FAT4,ILK,CAPN1,SERPINH1,PHB2,MYL6,CNTN1,RPS19
GO:0022607	Cellular component assembly	21	0.34	0.0207	VCL,CORO1A,TGFB1,TUBA4A,CDH13,THY1,TLN1,KIAA0196,SHMT2,HSP90AA1,FGG,FMOD,MYH10,SRC,STAM,ILK,CD151,TNXB,USO1,LIMS1,RPS19
GO:0048869	Cellular developmental process	31	0.31	0.0033	VCL,MYH9,TGFB1,KRT9,KRT6C,TRIM28,NOTCH3,SCARB2,VDAC1,FLT1,THY1,CD109,PTX3,KIAA0196,HSP90AA1,FGG,SGCD,DFNA5,HMGB1,MYH10,PHGDH,SRC,ANXA1,EXT1,FAT4,ILK,CAPN1,SERPINH1,LIMS1,CNTN1,RPS19
GO:0016043	Cellular component organization	44	0.3	6.34e-05	CCDC80,VCL,MYH9,CORO1A,TGFB1,KRT9,TUBA4A,KRT6C,TRIM28,THBS1,NOTCH3,SCARB2,CDH13,THY1,PTX3,AQP1,TLN1,KIAA0196,FBLN1,SHMT2,HSP90AA1,FGG,PTMA,HMGB1,FMOD,IGF2R,MYH10,PHGDH,SLC25A5,SRC,ANXA1,STAM,EXT1,FAT4,ILK,CD151,TNXB,CAPN1,SERPINH1,PHB2,USO1,LIMS1,CNTN1,RPS19
GO:0048856	Anatomical structure development	40	0.26	0.0015	VCL,MYH9,TGFB1,KRT9,KRT6C,TRIM28,THBS1,NOTCH3,SCARB2,VDAC1,CDH13,FLT1,THY1,CD109,PTX3,AQP1,KIAA0196,FBLN1,HSP90AA1,FGG,SGCD,DFNA5,HMGB1,IGF2R,MYH10,THBS3,PHGDH,ASS1,SRC,ANXA1,EXT1,FAT4,ILK,CD151,CAPN1,SERPINH1,PHB2,MYL6,CNTN1,RPS19
GO:0032502	Developmental process	42	0.25	0.0016	VCL,MYH9,TGFB1,RPN2,KRT9,KRT6C,TRIM28,THBS1,NOTCH3,SCARB2,VDAC1,CDH13,FLT1,THY1,CD109,PTX3,AQP1,KIAA0196,FBLN1,HSP90AA1,FGG,SGCD,DFNA5,HMGB1,IGF2R,MYH10,THBS3,PHGDH,ASS1,SRC,ANXA1,EXT1,FAT4,ILK,CD151,CAPN1,SERPINH1,PHB2,LIMS1,MYL6,CNTN1,RPS19
GO:0007154	Cell communication	36	0.22	0.0214	MYH9,CORO1A,TGFB1,PSMA2,TRIM28,OGN,NOTCH3,F13A1,VDAC1,CDH13,FLT1,THY1,AQP1,TLN1,LAMP1,HSP90AA1,FGG,SGCD,THBS4,HMGB1,FMOD,IGF2R,ADAMTS13,PSMB2,SRC,ANXA1,STAM,EXT1,FAT4,HLA-A,ILK,PHB2,USO1,LIMS1,CNTN1,RPS19
GO:0044260	Cellular macromolecule metabolic process	33	0.22	0.048	TGFB1,PSMA2,RPN2,TRIM28,THBS1,RPL8,NOTCH3,F13A1,FLT1,THY1,EIF5B,B3GNT1,SHMT2,HSP90AA1,FGG,UGP2,GYG1,PTMA,HMGB1,IGF2R,ADAMTS13,PSMB2,SRC,HSPA1B,ANXA1,STAM,CKAP4,EXT1,HLA-A,ILK,MAN2B1,CAPN1,RPS19
