# Supplementary material for: Proteomic analysis and functional validation reveal distinct therapeutic capabilities related to priming of mesenchymal stromal/stem cells with IFN-γ and hypoxia: potential implications for their clinical use
Source: Front Cell Dev Biol. 2024 May 31;12:1385712. doi: 10.3389/fcell.2024.1385712 (PMC11179434; doi:10.3389/fcell.2024.1385712)
Supplement: Supplementary file 5 [file Table1.XLSX]

## Sheet: Conditioned Media (CM)
	LFQ Intensity
Gene names	CM Ctr_1	CM Ctr_2	CM Ctr_3	CM Ctr_4	CM HYPOXIA_1	CM HYPOXIA_2	CM HYPOXIA_3	CM HYPOXIA_4	CM IFN-γ_1	CM IFN-γ_2	CM IFN-γ_3	CM IFN-γ_4
A2M	1	30339000	1	1	1	1	1	1	1	99143000	1	70446000
AARS	19193000	21948000	22534000	18445000	15958000	16872000	17244000	15582000	45350000	39641000	47091000	43291000
ABCC1	1	1	1434300	2608300	1	1	1	1	1	1	1	1
ABCE1	10803000	1	1	1	1	1	1	1	1	1	1	12177000
ABHD14B	16638000	1	17366000	13404000	7978500	1	10257000	1	1	1	1	1
ABI1;ABI2	4970200	1	6676200	6683700	1	7153400	6022200	7070800	6018600	6066800	1	1
ABRACL	1	1	22455000	27504000	17890000	20669000	20277000	28473000	6456200	1	1	1
ACAA2	27037000	18342000	23085000	15678000	10978000	19224000	12825000	15669000	7020500	1	1	1
ACADVL	1	1	1	1	1	1	23972000	22467000	1	34757000	24550000	1
ACAN	171860000	28132000	2935400	4383300	18720000	1	1	1	4616100	1	4195100	1
ACLY	71091000	77987000	80250000	74566000	88423000	77226000	79938000	84406000	72250000	78896000	78107000	79890000
ACO1	15618000	15946000	17410000	24725000	21456000	19983000	33494000	18934000	3476600	5847100	2208900	4588100
ACOT7	28971000	25320000	28235000	25504000	33899000	33512000	40935000	39512000	43286000	25205000	26907000	33118000
ACSL4	1	14110000	20911000	14994000	13199000	15378000	12106000	14073000	1	1	1	1
ACTA2;ACTG2	1039200000	1170900000	998670000	1204200000	1175200000	1115300000	1151200000	1058900000	1937700000	1620700000	1924300000	1945600000
ACTB	421800000	333790000	294880000	334240000	432910000	331920000	372830000	364400000	853940000	467450000	635140000	630710000
ACTG1	3512700000	3916200000	4342300000	3714300000	4922300000	4138800000	4145100000	4463600000	7504800000	5854400000	6536700000	5904400000
ACTN1	31086000	12955000	12925000	26304000	1	17525000	9618100	11256000	11899000	1	11846000	14236000
ACTN1	441360000	442420000	456690000	453390000	531170000	501130000	536440000	546270000	382310000	357180000	375260000	335420000
ACTN4	169730000	144190000	159800000	150500000	212650000	167930000	177290000	179220000	112190000	127400000	119790000	102290000
ACTR1A	16130000	30064000	39611000	27689000	35202000	30907000	33528000	35790000	34220000	34930000	37008000	32273000
ACTR2	106520000	100340000	93713000	119440000	140620000	111470000	116380000	133220000	71903000	75415000	90954000	81401000
ACTR3	117430000	112520000	103460000	109400000	136700000	97843000	102430000	112880000	97532000	87261000	95970000	92123000
ADAM10	39382000	30705000	35513000	35341000	31600000	32599000	26780000	24980000	8212100	9349600	15295000	11710000
ADAM12	55715000	33360000	35883000	51747000	44332000	28445000	36645000	37665000	1	1	1	1
ADAM17	29545000	25556000	25827000	30456000	15298000	1	33407000	34040000	1	1	1	1
ADAM19	35544000	26080000	21472000	35062000	19969000	24709000	23018000	26592000	1	1	1	1
ADAM9	98507000	131910000	143260000	137180000	69480000	166110000	124650000	127930000	9993000	11612000	13025000	7080200
ADAMTS12	30182000	34759000	31295000	26008000	32076000	32185000	30915000	31259000	24332000	31970000	24154000	22607000
ADD1	7579800	7492700	6635100	11572000	11348000	10736000	10001000	14286000	1	1	1	1
ADD3	14452000	12354000	17421000	12941000	16141000	17963000	20342000	16974000	1	1	15986000	1
ADH5	30644000	28480000	33749000	28034000	33314000	55408000	54017000	56614000	74119000	48675000	64583000	46854000
ADK	7940700	9874700	15540000	12335000	10348000	14632000	13637000	13686000	14592000	14118000	11359000	12230000
ADSL	11516000	12125000	11097000	11105000	13133000	9899300	8140200	11489000	1	12055000	1	1
ADSS	7009300	10890000	10651000	11517000	11367000	11104000	15506000	12082000	1	1	3652000	1
AEBP1	70765000	69874000	71798000	63279000	54269000	61385000	65542000	57187000	34039000	72847000	68752000	76849000
AGA	1	1	17660000	16818000	9674500	12912000	16591000	1	1	1	1	1
AGRN	270720000	278690000	252210000	243510000	221910000	206120000	201690000	222250000	105090000	107310000	109240000	127170000
AHCY	51760000	36915000	42488000	28671000	18927000	42009000	34637000	32936000	26792000	45142000	41650000	42239000
AHNAK	259370000	286950000	252110000	253200000	248860000	191450000	215570000	221120000	300230000	342110000	416670000	312470000
AHSA1	16577000	13705000	13248000	16012000	17549000	16269000	19042000	16652000	1	1	1	11273000
AIFM1	1	1	5858700	7586400	1	1	1	4497000	1	4831700	6212100	5582700
AIMP1	15925000	1	14989000	1	1	1	18293000	1	1	1	17245000	1
AIMP2	1	11341000	10610000	8703700	1	9686800	6576600	11394000	14504000	13029000	1	5394600
AK1	13750000	1	11015000	9176100	10314000	7955700	9020800	10083000	1	1	11247000	1
AK2	23973000	14833000	19321000	21132000	16061000	16187000	17992000	15629000	1	1	1	1
AKAP12	1	1	10476000	1	3985400	5334000	5582000	4836600	1	1	1	1
AKR1A1	29793000	23373000	27179000	34453000	14870000	24675000	29564000	29872000	11563000	20427000	14837000	14595000
AKR1B1	164140000	77019000	169460000	204170000	100390000	106870000	94931000	96631000	3988400	18525000	37549000	1
AKR1C2;AKR1C1	1	1	7846300	1	24800000	11281000	11711000	17822000	1	1	1	1
AKR7A2	1	1	1	1	1	1	1	1	1	15580000	8532500	9270900
ALCAM	22092000	16664000	27741000	22822000	36266000	33081000	28730000	39116000	16714000	15543000	1	10237000
ALDH16A1	6448600	9921900	8976400	6576500	1	1	7517300	8776500	1	1	1	1
ALDH18A1	1	8407300	12686000	9066500	4856300	8482600	9248400	8500800	18654000	20991000	16548000	19844000
ALDH1A3	46630000	41366000	46686000	61400000	39278000	49794000	53251000	48953000	9660900	1	1	1
ALDH7A1	1	1	1	1	1	1	1	1	13564000	1	14994000	11232000
ALDH9A1	12089000	1	14127000	18414000	8166100	17410000	15079000	24424000	15887000	27728000	30957000	24183000
ALDOA	573750000	503570000	558410000	504570000	575990000	526060000	525230000	497300000	260650000	338620000	235870000	209040000
ALDOC	17334000	19303000	23304000	20240000	41416000	17728000	26936000	31692000	1	14440000	12189000	16040000
ALYREF	1	1	1	13140000	1	1	1	1	3739500	1	1	1
ANGPTL2	51370000	48610000	58610000	53461000	20912000	24594000	31232000	31466000	12968000	9083600	8949500	16573000
ANGPTL4	51936000	54340000	60876000	66910000	224450000	127730000	151310000	162340000	17140000	18576000	1	12512000
ANP32A	22243000	16021000	13533000	26649000	26585000	25864000	26293000	31917000	109340000	73698000	95095000	89316000
ANP32B	20969000	27510000	35334000	41139000	60866000	50193000	57106000	64465000	242390000	115990000	140250000	129750000
ANP32E	1	51142000	50424000	38407000	49465000	47881000	52006000	57189000	118230000	79721000	87782000	77142000
ANPEP	253150000	294520000	248850000	267360000	317370000	295040000	274240000	247650000	142420000	114810000	120230000	111840000
ANTXR1	48216000	62406000	43904000	58330000	44378000	54799000	40649000	38199000	5073500	17039000	1	34124000
ANTXR2	18964000	1	18133000	27466000	16444000	18982000	18873000	16964000	1	1	1	1
ANXA1	131110000	153130000	135280000	166420000	185000000	191730000	207340000	226320000	414110000	209540000	286050000	274100000
ANXA10	1	1	1	7337300	1	5921500	1	1	1	1	1	1
ANXA11	11001000	8599000	1	10110000	9990500	8156100	11503000	14668000	1	9577600	12995000	13221000
ANXA2;ANXA2P2	666460000	844520000	644610000	734310000	877000000	779820000	805310000	899580000	1480200000	1189100000	1415600000	1327600000
ANXA3	1	1	9154000	9056600	14177000	10336000	1	1	15016000	1	14232000	13748000
ANXA4	1	14037000	13112000	11365000	17202000	22092000	17125000	15700000	18735000	18792000	18268000	19610000
ANXA5	344300000	343130000	332350000	362740000	394200000	417070000	424190000	417550000	783210000	444760000	503940000	523470000
ANXA6	106880000	116740000	105320000	107850000	142440000	137940000	151590000	148600000	183660000	153930000	169910000	140450000
ANXA7	1	8997900	1	1	1	1	11349000	13291000	1	1	1	1
AP1B1	7062800	9420800	9394300	8149800	7408700	11449000	7150900	8213300	1	1	1	1
AP1G2	305780000	328410000	1	276470000	360640000	323250000	335020000	324400000	387350000	1	1	1
AP1M1	10622000	9018500	9365800	16176000	13417000	10717000	13057000	11140000	5989500	8670100	5409200	1
AP2A1	45778000	47885000	45912000	48188000	54534000	50088000	49167000	55211000	46612000	40239000	35363000	33994000
AP2A2	13453000	12315000	12195000	14135000	13282000	15002000	13110000	12645000	13358000	11527000	12926000	12217000
AP2B1	55718000	53028000	55510000	57355000	47503000	61379000	47722000	42585000	39054000	48078000	48462000	45107000
AP2M1	22385000	18592000	17762000	18453000	19534000	21404000	21401000	21913000	18504000	16411000	21551000	20605000
AP2S1	13457000	16010000	20482000	17320000	10135000	24691000	23234000	1	1	1	12030000	1
AP3B1	1	1	6111900	9094100	1	8626600	1	13304000	16869000	10606000	14684000	14549000
AP3D1	1	5455600	6806000	9395500	7289600	6878000	10319000	8940500	34426000	23301000	20753000	19899000
AP3S1	1	1	1	1	1	1	1	1	1	1	7814800	8612100
APEH	15314000	14121000	14227000	11021000	14303000	16127000	17809000	21205000	7759900	6922300	1	8536600
APLP2	1	14611000	18174000	12804000	16306000	12547000	10030000	11437000	26192000	24549000	18383000	25376000
APOB	1	1	1	1	1	1	1	1	53552000	36823000	40526000	42314000
APOBEC3C	1	1	1	1	1	1	3360500	2230700	1	1	1	1
APOC3	1	1	1	1	29188000	26476000	27747000	20571000	1	16162000	1	1
APP	189700000	189240000	201630000	193040000	167730000	181350000	181980000	181700000	245170000	186280000	157100000	194690000
APRT	4340400	7730000	8490000	8975500	8257000	8731800	11077000	9831600	7906800	13179000	12776000	10926000
ARCN1	43806000	35854000	42802000	39049000	22772000	30061000	29708000	27672000	30949000	36645000	36329000	35810000
ARF1;ARF3	70659000	95423000	82248000	106660000	134000000	96808000	78706000	92650000	77082000	90039000	89603000	112290000
ARF4	49804000	47568000	41679000	47651000	46434000	52818000	41503000	47998000	55265000	55368000	50039000	63978000
ARF6	1	11523000	1	9834800	10111000	1	11252000	13257000	1	1	1	7267800
ARHGAP1	49496000	41629000	49955000	58734000	45647000	39688000	44647000	58300000	60370000	46893000	59606000	48564000
ARHGDIA	99560000	79796000	94018000	101850000	80626000	86475000	96017000	71248000	49816000	30294000	44252000	37052000
ARL3	19006000	19257000	18986000	20395000	31409000	25945000	33883000	1	38141000	23528000	36895000	28520000
ARPC1A	20671000	24836000	25494000	1	27141000	25349000	21683000	26742000	25204000	23623000	25088000	23256000
ARPC1B	90891000	84737000	77998000	78381000	117050000	76361000	94583000	82564000	53703000	59688000	77063000	57751000
ARPC2	133810000	102430000	123070000	108180000	97362000	123780000	114610000	108400000	68665000	65994000	81625000	73650000
ARPC3	108370000	108830000	103440000	87665000	69932000	94448000	112400000	76981000	89532000	137650000	137770000	84801000
ARPC4-TTLL3;ARPC4	144640000	135530000	152140000	136590000	166120000	188950000	203220000	228450000	178920000	83915000	116910000	77902000
ARPC5	97309000	84900000	101380000	92019000	108680000	108160000	98557000	113370000	72492000	70859000	66284000	44834000
ARSA	1	1	5880300	1	1	1	5002200	4260800	1	1	1	1
ASNS	6143500	8720400	10413000	9990900	7397800	8857000	6944100	9986700	20769000	12212000	7245600	6865700
ATIC	14588000	14758000	13620000	18601000	16176000	15627000	15552000	15830000	21544000	18509000	19051000	18033000
ATL2	1	62317000	74709000	70688000	585980000	158340000	333710000	182960000	228000000	170100000	132090000	181610000
ATP10A	1	33549000	1	86045000	25018000	23105000	1	27758000	1	1	1	1
ATP1A1	89137000	86832000	77564000	78480000	65589000	84662000	73865000	83915000	57654000	44459000	54166000	51161000
ATP1B3	31412000	37718000	36007000	41360000	62289000	44096000	35524000	43693000	1	21480000	21322000	27556000
ATP2A2	9049400	15813000	12192000	17042000	11840000	9266200	9137000	10544000	8511900	1	1	13151000
ATP2B1	1	14166000	11926000	14946000	15818000	21078000	16067000	16600000	1	13859000	16452000	20901000
ATP2B4	26552000	27059000	18567000	29575000	27083000	21313000	21774000	20966000	44397000	37682000	43241000	46569000
ATP5A1	53828000	48574000	44122000	45381000	52508000	53737000	56515000	51696000	66021000	67088000	64117000	67834000
ATP5B	66464000	66401000	71502000	70948000	69646000	77023000	72706000	75697000	111990000	74364000	87310000	91488000
ATP5D	1	1	8169800	9299800	7480000	9330200	8557600	8573900	1	1	1	1
ATP6AP1	68015000	47422000	77389000	89733000	67885000	52501000	74477000	69815000	41001000	1	1	1
ATP6AP2	36822000	28409000	31610000	37938000	35773000	29098000	45474000	41334000	19214000	9924100	11911000	8314300
ATP6V1A	9536200	12313000	13331000	10691000	14910000	10940000	14418000	11987000	12238000	9734900	12326000	11669000
ATP6V1B2	1	8250200	8245900	8028300	5266600	8725900	8130600	3636400	1	1	1	1
ATPIF1	1	1	15701000	15191000	1	1	1	1	1	1	1	1
ATRN	106870000	81778000	112940000	129740000	55045000	108570000	78306000	56269000	1	1	1	1
AXL	28594000	25936000	21257000	24415000	22777000	19068000	1	32764000	32309000	33172000	37460000	42906000
B2M	265170000	991300000	1425300000	1746200000	594860000	910730000	867470000	710570000	132210000	179520000	138030000	103970000
B3GAT3	1	1	1	25895000	1	1	1	13849000	1	1	1	1
B4GALT1	268740000	188420000	246030000	201020000	150790000	182650000	163550000	133420000	16237000	30991000	5047200	31680000
B4GALT4	6336700	1	1	10277000	1	1	1	1	1	1	1	1
B4GAT1	17718000	23591000	45440000	55178000	30104000	24487000	43060000	25226000	1	7404800	8028600	6511500
BAG2	1	26117000	26426000	11695000	13410000	17760000	15140000	13966000	17840000	21131000	30210000	21392000
BANF1	9395100	17672000	19873000	17190000	22192000	29193000	33490000	20051000	44093000	36841000	39464000	41967000
BASP1	84998000	84740000	69720000	52986000	45779000	54144000	42496000	33752000	52848000	63832000	50158000	54273000
BCAM	1	1	13129000	1	1	9497000	10725000	10860000	1	1	1	1
BCAT1	14427000	14999000	16368000	19851000	15168000	16504000	26891000	27338000	12753000	22908000	16671000	18313000
BGN	1065900000	697080000	764550000	906200000	1140000000	1063100000	1196200000	1344100000	274130000	205470000	274030000	186910000
BLMH	1	1	1	1	1	14517000	18828000	1	1	1	1	1
BLVRB	13099000	13634000	13764000	14660000	7389700	9980400	12316000	1	25143000	1	12578000	20839000
BMP1	174590000	164090000	145310000	133720000	116930000	126390000	129390000	133760000	82644000	73747000	92518000	91705000
BMPER	1	3908100	3333900	3733400	1	2337800	2541700	1	21672000	27440000	18354000	19806000
BOLA2;BOLA2B	10481000	1	14698000	17434000	6435600	11697000	9822200	1	1	1	1	1
BPNT1	14211000	1	12372000	1	1	1	1	1	1	1	1	1
BSG	141790000	151970000	137370000	134240000	132380000	145110000	162680000	143350000	60194000	106780000	115170000	105840000
BST1	1	11194000	1	17956000	1	1	18665000	17322000	16229000	25139000	25926000	18370000
BTD	26830000	21015000	25014000	27407000	23848000	20265000	23238000	22588000	1	1	1	1
BUB3	1	1	1	1	1	1	1	1	1	11076000	1	8377400
BZW1	12864000	17760000	1	13172000	24577000	22496000	20875000	16199000	24464000	1	20534000	18959000
C14orf166	13120000	12687000	16298000	13639000	15576000	15598000	17753000	20513000	13512000	12673000	11580000	10107000
C1QBP	27770000	15637000	20023000	16211000	33477000	27669000	34053000	30052000	1	1	1	1
C1QTNF1	70233000	122590000	54890000	34010000	20790000	41423000	15883000	26552000	1	13760000	1	1
C1R	192910000	182300000	187080000	185850000	229900000	201400000	189590000	188990000	109030000	111920000	120350000	127430000
C1S	316970000	274230000	253450000	293590000	264520000	222850000	198660000	244730000	91027000	119940000	110880000	136760000
C21orf33	1	1	1	18806000	5798300	9241200	1	1	1	4284900	1	1
C3	235750000	210430000	229510000	219050000	195140000	184760000	187110000	192330000	43475000	53123000	48317000	43117000
C4A;C4B	1	1	1	1	1	1	1	1	1	25151000	19595000	36771000
CACNA2D1	15557000	17418000	13793000	14980000	14510000	14410000	15648000	16229000	13553000	11630000	13122000	8974900
CAD	8926700	7861700	7540600	7982600	5847200	8655600	8030700	7179300	5650300	1	1	5636200
CALD1	63461000	34890000	35973000	31660000	16518000	23681000	23501000	20384000	65456000	72530000	58609000	63100000
CALM2;CALM1	504820000	440110000	387880000	467420000	573860000	381760000	442070000	496250000	459710000	380550000	374290000	327360000
CALR	252680000	190870000	192770000	234070000	171930000	199740000	178340000	169210000	351500000	184560000	243910000	239960000
CALU	276750000	208410000	231950000	259590000	412710000	398480000	351630000	409890000	215820000	214430000	201770000	244510000
CAND1	44490000	50374000	53270000	58441000	60339000	56484000	60331000	58757000	152760000	117330000	105810000	113540000
CANT1	9151900	6556600	9165300	10984000	7428900	7019500	7569700	8013500	1	1	1	1
CANX	21958000	18856000	24932000	30448000	33227000	24227000	22320000	25859000	30343000	17321000	18294000	17953000
CAP1	129230000	118730000	125620000	135040000	107630000	127210000	113570000	91241000	104620000	98028000	109300000	107100000
CAPG	20951000	11214000	16504000	14871000	13754000	13605000	10029000	11684000	18199000	1	14474000	13701000
CAPN1	16669000	15696000	13283000	15120000	17822000	14745000	21345000	14531000	10746000	15182000	13498000	9158400
CAPN2	51565000	53654000	61739000	60958000	60116000	63457000	71219000	68499000	50436000	44402000	35697000	43651000
CAPNS1	41781000	47306000	48370000	49061000	51574000	42323000	42055000	42403000	37016000	41943000	40435000	38063000
CAPRIN1	24770000	12708000	25290000	19064000	18536000	19432000	20529000	24164000	6940500	10219000	1	14116000
CAPZA1	168660000	116210000	126040000	129000000	216330000	184280000	244650000	217720000	195660000	175970000	176280000	149320000
CAPZA2	34266000	26446000	22978000	18381000	38492000	26820000	26535000	10775000	24707000	42547000	19325000	18816000
CAPZB	76720000	75534000	78112000	91698000	97279000	81058000	75582000	71713000	75503000	59478000	52647000	60674000
CARM1	1	1	1	1	1	7378500	6764100	1	1	1	1	1
CARS	14116000	9512800	8935700	12401000	12847000	1	9531000	15023000	12598000	1	10132000	12472000
CASK	1	1	1	1	1	1	1	1	1	1	9118800	11270000
CBR1	37043000	41981000	45411000	62392000	54895000	46935000	54869000	50448000	26279000	37927000	40240000	37273000
CBX3	10392000	12530000	11386000	10042000	1	17263000	12142000	12618000	21453000	23644000	19949000	26946000
CBX5	1	1	1	1	1	1	1	1	1	7416300	11445000	10915000
CCDC124	1	1	14420000	1	1	1	1	18111000	1	1	1	1
CCDC80	43400000	38096000	34054000	38132000	72395000	57643000	69689000	63315000	159680000	146440000	154210000	169660000
CCL2	792770000	552270000	1	941530000	259810000	468610000	398600000	503520000	3229456345	4622343789	5332978654	4766759087
CCL7	1	21684000	24050000	21151000	1	1	1	1	1	1	1	1
CCT2	91134000	86249000	81573000	89184000	96342000	90794000	100600000	96409000	126630000	123130000	122950000	146880000
CCT3	51419000	61775000	56841000	60021000	78733000	58746000	70856000	75926000	110080000	86137000	100980000	91569000
CCT4	34887000	31364000	32568000	31463000	35026000	32468000	34339000	31579000	69871000	53650000	51746000	53605000
CCT5	45373000	63853000	60995000	56517000	55304000	56112000	55519000	47900000	77337000	79961000	81276000	79688000
CCT6A	67599000	62436000	78869000	72743000	75010000	93304000	91321000	75241000	82231000	81224000	87423000	97579000
CCT7	50975000	41009000	37747000	35251000	58200000	38526000	46817000	48177000	57241000	51415000	54635000	54909000
CCT8	56068000	52362000	49691000	53018000	74434000	61655000	64431000	59954000	67565000	67305000	73670000	77215000
CD109	45825000	43663000	53842000	43615000	48529000	49009000	48731000	42607000	9297900	2485800	10427000	3794200
CD151	1	84248000	97052000	1	1	104770000	53963000	67223000	43162000	53833000	44857000	54062000
CD248	172050000	211010000	217260000	203050000	65717000	113690000	100350000	96671000	25424000	28467000	19381000	11707000
CD276	21974000	26887000	24496000	24247000	17663000	26892000	23970000	24282000	30013000	24035000	21432000	13706000
CD44	501300000	476880000	563380000	559330000	324230000	591870000	565600000	511700000	66444000	59302000	53692000	50436000
CD55	51613000	37667000	37577000	33522000	22753000	42972000	34627000	39790000	79894565	82237564	85443256	86563456
CD59	552170000	565570000	504190000	488330000	234650000	647860000	482160000	441730000	912820000	939650000	932520000	927180000
CD63	91441000	30776000	40008000	30971000	30036000	32171000	26184000	32405000	44896000	1	34917000	36434000
CD81	100490000	84972000	101500000	96855000	208110000	109030000	121160000	129730000	143810000	51015000	92944000	88016000
CD82	19880000	17297000	15247000	11968000	8600400	1	10625000	7434200	1	1	1	1
CD9	93425000	84946000	80288000	69942000	90076000	99073000	93648000	98593000	1	1	1	1
CD97	1	1	1	1	1	6252200	1	4711400	1	1	1	1
CD99	56145000	93162000	94856000	103210000	145220000	84952000	95915000	81218000	60727000	75543000	25746000	38278000
CDC37	13230000	9869300	14453000	18185000	15199000	12553000	12591000	11031000	16525000	18667000	14571000	17136000
CDC42	79016000	59108000	67468000	39224000	53677000	66163000	40734000	37459000	51824000	57106000	50897000	64709000
CDCP1	51695000	50418000	47214000	56715000	68992000	64174000	67662000	70803000	1	1	1	1
CDH11	383140000	241910000	311980000	253450000	309270000	244920000	264220000	295200000	129910000	144440000	107000000	96268000
CDH13	24112000	22925000	30190000	30068000	23945000	23322000	30380000	29795000	34694000	41702000	49825000	35659000
CDH2	358690000	289290000	348340000	382670000	395900000	283560000	370590000	410780000	144290000	111480000	145870000	105520000
CDK5RAP3	1	1792600	1963800	1530600	2003500	3801400	2634300	1931600	1	1	1	1
CEP170	1	1	3787000	4987300	1	4551300	3817700	4047100	1	1	1	1
CFB	90299000	53277000	86570000	119070000	39142000	32379000	30231000	34516000	21465000	14097000	9997200	23760000
CFH	117270000	116990000	100430000	101840000	90271000	86566000	75160000	90349000	8296800	19413000	21637000	29244000
CFL1	491130000	387970000	396010000	529820000	469630000	434520000	473920000	436290000	371400000	323380000	395240000	335160000
CFL2	35853000	20068000	30664000	33193000	23370000	26838000	18588000	22528000	1	8090900	1	1
CHI3L1	207450000	148200000	171980000	222020000	103910000	79361000	86656000	90364000	65396000	72654000	69272000	36491000
CHID1	26445000	26765000	31834000	42008000	25308000	18114000	17687000	17576000	1	1	13028000	7190300
CHORDC1	1	1	1	9038900	8642900	7463500	1	1	1	1	1	1
CHP1	1	9164700	4763800	6251400	5369100	5218900	5440900	1	6875800	1	4586400	6560400
CHST11	1	8150000	1	15068000	1	8561600	1	8936900	1	1	1	1
CHST14	1	17826000	1	12139000	1	9358300	6927400	9684000	1	1	1	1
CIRBP	9553200	10374000	9543300	1	12244000	9474300	13920000	16712000	5796900	1	1	1
CKAP4	58915000	65592000	64798000	62916000	66491000	66618000	73224000	73245000	83152000	54804000	65598000	78826000
CLEC11A	202890000	188300000	190430000	202600000	155290000	191640000	198170000	233190000	104700000	145460000	124880000	151580000
CLEC3B	13475000	13525000	17871000	17053000	25711000	16082000	21011000	22084000	152090000	145530000	118760000	113730000
CLIC1	142540000	110260000	106500000	122370000	121980000	139190000	119700000	121590000	121550000	91014000	113280000	124420000
CLIC4	124500000	91967000	93785000	104960000	78709000	59223000	85438000	52467000	60774000	69844000	97008000	98063000
CLMP	29720000	21657000	25694000	23632000	17871000	23824000	20342000	1	1	1	1	1
CLSTN1	244770000	209230000	249830000	230710000	156600000	223140000	194200000	172710000	19327000	20169000	19443000	5501300
CLSTN3	1	10416000	11366000	11857000	13486000	12794000	14726000	13641000	1	1	1	1
CLTA	21892000	25145000	18300000	14198000	14178000	9429600	12308000	12080000	11432000	20893000	1	1
CLTB	17600000	8360700	11778000	10998000	7253100	5320800	4928700	1	1	9902000	1	13226000
CLTC	127660000	149740000	138260000	141570000	152090000	159450000	144320000	158260000	205930000	178900000	179930000	221060000
CLU	376750000	342350000	286650000	265560000	239520000	246050000	290470000	293280000	174400000	179000000	170170000	133930000
CMPK1	17604000	12586000	12072000	18229000	8993800	10829000	7892800	7470400	1	1	1	6438400
CNBP	28902000	36627000	67788000	48709000	26290000	39516000	42758000	31468000	4927200	11785000	8549200	5625600
CNDP2	29708000	27241000	31736000	31805000	17634000	29417000	26347000	23762000	15607000	8149900	8798100	5552700
CNN2	50947000	47109000	37352000	49045000	35026000	44743000	52571000	39504000	67584000	54637000	78506000	53391000
CNN3	1	15544000	20927000	21968000	1	1	1	1	14342000	18862000	22019000	16704000
CNP	1	16118000	9777500	13983000	12146000	15396000	10549000	10105000	1	1	1	11959000
CNPY2	1	1	13867000	11982000	15770000	11802000	13926000	13520000	1	14479000	1	12817000
COL11A1	90120000	61252000	64779000	73471000	79285000	78942000	99205000	70514000	131000000	154450000	159660000	174040000
COL12A1	428540000	452830000	406450000	389840000	502400000	439760000	429450000	455970000	1264900000	1368700000	1475800000	1730600000
COL15A1	33634000	40331000	43193000	49917000	78697000	46607000	57021000	84074000	1	1	8834100	1
COL16A1	173600000	199070000	170420000	144180000	122850000	135810000	115510000	97094000	75625000	106630000	81479000	82536000
COL18A1	86608000	111860000	98810000	127770000	141050000	102090000	101120000	134660000	83745000	62914000	75598000	67248000
COL1A1	8843300000	8872600000	7902600000	7860800000	4434000000	5112700000	4332000000	4270100000	5360700000	5770000000	5837200000	7403300000
COL1A2	6635900000	5643800000	5456200000	5280000000	1852200000	1748300000	1596200000	1705700000	3225300000	3899500000	3498600000	4146600000
COL3A1	5302400000	5322900000	4994400000	4879700000	2482700000	3429500000	3141900000	3187400000	4015900000	3254100000	3508300000	3709200000
COL4A1	491920000	750080000	549380000	574990000	430950000	381250000	417780000	419720000	284100000	369630000	245480000	307390000
COL4A2	547870000	718020000	594700000	590200000	297930000	323520000	276440000	305130000	286330000	319650000	335400000	387790000
COL4A3	47737000	48196000	40989000	48740000	49761000	37181000	38760000	38039000	65616000	1	1	1
COL4A5	23683000	26889000	22152000	19776000	11971000	16182000	13493000	14058000	10628000	1	9297100	1
COL5A1	130950000	135020000	165640000	184910000	319990000	326330000	330650000	319380000	115820000	194700000	233440000	200260000
COL5A1	451390000	432680000	457960000	470790000	815820000	687990000	690500000	640690000	468180000	537870000	521480000	586890000
COL5A2	437930000	384770000	349340000	307970000	234130000	213380000	247540000	229020000	270690000	339370000	274770000	359430000
COL6A1	3790200000	4185800000	4309500000	4562500000	5197500000	4515500000	4354500000	4360000000	645720000	451320000	394790000	304980000
COL6A2	13950000	20919000	23608000	25904000	13261000	15795000	16893000	14913000	1	1	1	1
COL6A2	1749300000	1722500000	1556800000	1635900000	1835200000	2262900000	1980100000	1944600000	248490000	213480000	179820000	175900000
COL6A3	1	1539900	1556600	1	1	2681200	1	1	1	1	1	1
COL6A3	852590000	995230000	890060000	903520000	2090500000	1938600000	1799900000	1876100000	153950000	110370000	110570000	129660000
COL7A1	74790000	141150000	121110000	100100000	70543000	54359000	61668000	96157000	3768600	1484200	1700300	3020100
COL8A1	41377000	50334000	54938000	64135000	28654000	11414000	10304000	14519000	7867500	10957000	14477000	15495000
COLGALT1	109070000	36280000	1	1	28544000	50205000	35968000	49430000	20737000	33370000	34020000	37283000
COPA	39302000	37231000	41208000	39624000	43517000	41537000	49613000	52698000	66981000	61634000	63696000	61641000
COPB1	24655000	29670000	29913000	26098000	34659000	33450000	34833000	30819000	63037000	49348000	45817000	49429000
COPB2	141760000	125730000	123430000	128520000	133030000	143560000	141870000	153350000	210640000	165380000	199250000	223800000
COPE	32724000	24338000	20800000	34727000	46070000	30824000	42345000	42326000	35694000	27159000	34026000	31915000
COPG1	29207000	30968000	30497000	32144000	34529000	33177000	36080000	35497000	56598000	50394000	51267000	49210000
COPS2	1	14961000	1	1	17684000	15467000	17041000	17818000	62982000	42446000	59362000	50251000
COPS3	1	1	13888000	1	7395900	7667300	14830000	15583000	49827000	29802000	26624000	33148000
COPS4	13868000	1	11247000	8309600	10612000	13855000	15165000	12343000	23881000	19194000	22925000	22451000
COPS5	1	1	104830000	1	148570000	256780000	1	1	661710000	447900000	246620000	506260000
COPS6	1	1	1	1	1	1	1	1	1	1	16698000	16766000
COPZ1	1	1	16362000	20207000	27992000	1	1	21371000	19082000	19439000	23479000	1
CORO1B	20031000	21442000	18977000	18207000	25446000	17881000	15394000	19092000	13917000	26070000	23904000	21711000
CORO1C	105830000	63113000	67534000	65242000	63276000	59201000	64837000	56872000	66531000	72417000	80862000	92858000
COTL1	348800000	82921000	106800000	128750000	99218000	55611000	48373000	35353000	49888000	77098000	77161000	71450000
CPA4	27640000	22294000	19766000	32176000	32371000	20629000	32822000	26969000	1	19263000	22743000	14829000
CPNE1	1	18919000	20219000	18182000	23585000	18792000	23828000	19248000	1	19405000	12935000	12333000
CPNE3	14641000	1	1	9895600	18493000	15940000	14856000	15830000	16188000	10951000	9954000	12855000
CPPED1	1	9859600	11197000	10708000	1	7901400	8876300	1	1	1	1	1
CRISPLD2	1	10773000	10630000	1	1	1	1	1	1	1	1	1
CRLF1	1	13917000	15760000	12130000	1	11096000	9027900	1	1	1	1	1
CRTAP	29034000	30731000	23247000	27854000	29579000	27863000	24686000	32773000	1	22976000	20524000	23495000
CRYZ	1	7309100	1	10844000	6797500	9908400	9760100	1	1	12939000	7760100	9422500
CS	1	18100000	17993000	16525000	20029000	20400000	17074000	26127000	1	1	22674000	1
CSE1L	9721900	15521000	13795000	15330000	21928000	19785000	18197000	15652000	1	14113000	19671000	18699000
CSF1	14852000	22670000	30356000	35684000	18996000	14973000	31863000	36756000	1	5279900	6467300	3001700
CSNK2A1;CSNK2A3	1	1	1	1	1	1	1	1	8363900	9239000	1	5567300
CSPG4	52660000	66827000	49915000	55184000	47079000	43497000	46596000	46362000	38794000	52276000	42838000	37270000
CSRP1	50880000	33096000	36393000	37595000	34643000	33452000	44928000	31693000	39445000	49131000	48085000	45810000
CSRP2	1	1	1	1	1	1	1	1	30390000	47725000	33524000	31418000
CST1	34656000	28198000	85777000	96237000	1	21817000	57310000	23997000	1	1	1	1
CST3	928800000	777670000	1049000000	1633400000	525030000	719720000	774650000	822930000	63688000	92691000	109550000	81754000
CSTB	164010000	106400000	168160000	161970000	128260000	119690000	210540000	163620000	1	78746000	103570000	85172000
CTGF	36550000	19454000	23553000	22781000	16416000	16134000	12091000	13360000	18576000	24845000	23354000	15192000
CTHRC1	748340000	711290000	979280000	1056700000	2072700000	1369700000	1683500000	1675300000	222920000	164810000	176630000	119600000
CTNNA1	34937000	36260000	30061000	37450000	34264000	33920000	39187000	35105000	46060000	37039000	41611000	37841000
CTNNA2	5967300	9488700	9210300	10775000	11019000	10736000	10959000	11550000	1	11911000	14838000	1
CTNNB1	54086000	73809000	61374000	65671000	62906000	67633000	64600000	60283000	106410000	78315000	72180000	90984000
CTNND1	23899000	27310000	26425000	23062000	28373000	21595000	26009000	22190000	36383000	18157000	12209000	19097000
CTPS1	1	23826000	22112000	19321000	19984000	16050000	19056000	19801000	15436000	1	12710000	11845000
CTSA	27432000	21839000	19133000	21835000	24132000	22417000	22060000	34990000	15654000	23288000	17441000	16033000
CTSB	791740000	633030000	832000000	957880000	615320000	825560000	688340000	758360000	60978000	117060000	108980000	118470000
CTSC	26517000	23792000	24536000	25328000	18319000	21249000	21389000	23944000	1	1	1	1
CTSD	69620000	61361000	68829000	79043000	61034000	52886000	61164000	66461000	51063000	37154000	46451000	40635000
CTSF	1	9529100	1	1	10190000	8465000	9295200	8685300	10601000	1	1	9213900
CTSL	102430000	62353000	78313000	133970000	75595000	58044000	52574000	51284000	13777000	8789600	14238000	13046000
CTSZ	138280000	80836000	108130000	108300000	49110000	69642000	66427000	60122000	1	23166000	25062000	15602000
CTTN	1	1	1	13045000	1	9166300	1	1	1	1	1	1
CUL4B	1	7154000	11772000	6701100	1	12090000	12300000	12688000	1	1	1	1
CUTA	20588000	25427000	24687000	41956000	36121000	21956000	22416000	25142000	1	1	1	1
CXCL1	7277800000	7339900000	8202000000	6976400000	10940400000	11110800000	13314500000	12557600000	69058000	154510000	138040000	106410000
CXCL3	586030000	297650000	378250000	414720000	829850000	908340000	1027540000	821110000	56492000	1	1	1
CXCL5	1610200000	1688700000	2218200000	2188900000	1770700000	1183200000	1494100000	1473600000	16476000	49263000	37153000	28249000
CXCL6	1085800000	1606100000	1284100000	3263000000	1880500000	1017600000	893670000	890660000	159910000	117480000	248810000	161800000
CXCL8	2679600000	2679800000	3385800000	2427700000	6150000000	4771400000	5329900000	3493600000	1	1	1	1
CYB5R3	13718000	17236000	18655000	17783000	19117000	12411000	19315000	11768000	12998000	10145000	18968000	5068500
CYFIP1	13799000	13850000	13834000	13768000	15384000	15720000	14912000	13531000	12782000	19812000	15066000	18739000
CYR61	27999000	1	14360000	24498000	1	1	1	1	40222000	22150000	1	20660000
DAG1	76368000	35755000	81976000	86709000	117650000	91654000	110770000	64970000	3412600	6607600	1	2946100
DARS	14303000	15809000	19856000	22059000	20430000	20071000	23413000	21912000	31089000	30715000	29232000	34560000
DBI	69903000	22127000	45263000	39498000	1	41363000	34769000	31593000	29368000	25332000	29786000	22018000
DBN1	37339000	26912000	30739000	30404000	17191000	34285000	19174000	16348000	12543000	23227000	17641000	19640000
DBNL	1	18100000	20867000	15286000	9934400	16304000	15792000	13091000	1	10909000	9487400	26456000
DCBLD2	15222000	9538200	13507000	13046000	17231000	13344000	17253000	12294000	1	1	1	1
DCN	997770000	1024800000	1202400000	1132800000	698980000	755590000	752670000	642020000	319850000	406720000	415910000	251320000
DCTN1;DKFZp686E0752	21254000	24773000	30371000	31739000	24197000	21073000	21671000	23395000	22517000	21816000	18374000	26613000
DCTN2	16615000	14779000	15699000	14634000	22766000	18374000	21534000	19852000	18925000	15402000	19414000	16279000
DCTPP1	1	1	1	3060200	3198900	3277500	1	3683700	1	1	1	1
DDAH2	1	1	1	8610300	1	1	1	7408600	1	1	1	1
DDB1	18831000	21402000	19593000	21341000	20512000	25843000	25416000	28106000	23787000	21035000	21663000	1
DDOST	1	1	1	1	13657000	15736000	14454000	1	19096000	1	1	1
DDT;DDTL	17958000	16039000	26651000	41551000	28856000	19987000	18092000	21225000	1	19442000	17075000	1
DDX1	8205800	16328000	15715000	16112000	19021000	19713000	13949000	15632000	14254000	18927000	22594000	24364000
DDX17	9346000	11811000	12463000	10739000	13438000	15381000	13937000	11326000	18854000	23490000	27821000	29357000
DDX39B	25470000	42600000	40447000	28425000	39077000	42826000	55977000	35772000	59133000	55924000	53876000	43694000
DDX3X;DDX3Y	13153000	17649000	17797000	16668000	12298000	15096000	15693000	14518000	1	13586000	16706000	17208000
DDX6	1	1	4461300	1	7338000	5054800	5139300	1	1	1	1	1
DES	1	1	1	1	1	1	1	1	52785000	58701000	1	51339000
DHX9	13440000	16983000	18160000	18141000	19377000	21803000	19805000	20044000	22660000	33437000	31026000	36927000
DIP2B	1	1	1	1	1	3998300	4604600	1	1	1	1	1
DKC1	1	1	1	1	1	1	1	6755900	1	10626000	8529400	13998000
DKFZp566H1924;NPTN	25227000	35236000	28640000	35962000	30123000	28836000	41277000	43994000	56731000	38268000	50120000	45683000
DKFZp686J1372;TPM3	915550000	921700000	984410000	1008000000	601810000	810110000	802680000	744650000	489070000	556530000	432060000	389390000
DKK1	27938000	11248000	11033000	8601800	6612600	6534900	8348100	4547200	133220000	135210000	101330000	115090000
DKK3	192370000	205460000	238520000	220660000	197750000	201350000	231440000	223120000	42402000	39529000	42885000	24395000
DLD	1	13556000	15554000	15335000	16400000	19234000	16622000	14831000	6851200	1	1	1
DLG1	1	1	1	1	1	1	3570500	4285800	6360700	10432000	1	1
DNAJA2	5972800	1	6366800	7410000	5754700	5695400	1	1	1	1	1	1
DNAJB11	25996000	17365000	22373000	14732000	17351000	9683600	14187000	13690000	1	1	13070000	15369000
DNAJB9	1	5121300	5926600	10445000	4944100	1	5579300	1	1	1	1	1
DNAJC3	23461000	18547000	17435000	18995000	20875000	19860000	23159000	24362000	15945000	1	1	1
DNM1L	1	3434000	2393800	3031300	2294200	3261300	1	1	1	1	2720600	4820700
DNM2	1	4701000	5361900	1	5676700	7022500	7069200	5932800	1	6286100	5638600	6778800
DNPEP	1	1	1	9576300	7964300	1	1	1	1	1	1	1
DOCK7	1	1161100000	1183600000	1660500000	956030000	973420000	712990000	577560000	1	2374900000	1	1212100000
DPP3	38807000	31899000	43438000	42806000	25279000	37296000	33955000	35010000	9438600	17308000	1	16362000
DPP4	57082000	67142000	59042000	60127000	52264000	60812000	62492000	55550000	72687000	75529000	74209000	84591000
DPP7	1	1	1	8698900	6859800	1	1	6073400	1	1	1	1
DPY30	1020500	2524800	3903900	5014800	2102500	4318100	4687700	4389600	1	2079600	1	1
DPYSL2	39921000	36740000	37961000	43531000	64581000	46756000	47156000	60935000	98133000	65010000	80444000	68368000
DPYSL3	124940000	123690000	112670000	112830000	125360000	135820000	130820000	140990000	135880000	157180000	188290000	181120000
DSC3	33200000	26376000	31595000	46248000	12470000	20233000	24981000	21213000	6381400	17793000	1	9619500
DSG2	21329000	23246000	19463000	16482000	25653000	20599000	21633000	22236000	1	1	1	1
DSP	1	1	1	1	1	1	1	1	1	9596300	1	9278600
DSTN	184550000	134260000	146780000	177380000	139290000	117130000	126800000	109570000	92475000	103380000	84756000	84818000
DYNC1H1	43757000	50012000	46329000	49147000	54753000	50481000	53454000	52474000	81971000	62004000	66946000	76934000
DYNC1I2	1	1	1	12369000	11035000	10914000	14293000	1	1	1	1	1
DYNLL2;DYNLL1	1	82904000	96523000	59947000	28021000	141950000	89764000	70039000	38300000	94012000	95733000	53963000
DYNLRB1	18481000	1	14211000	11441000	1	1	1	1	1	1	6399000	1
DYNLT1	1	1	1	1	1	5333300	6293700	1	1	1	1	1
EBF2	1	1	32987000	1	1	39811000	43567000	38781000	1	1	1	1
ECE1	17704000	13944000	12635000	13747000	17304000	17096000	17858000	20814000	1	1	1	1
ECHS1	1	1	9015500	11919000	12814000	16416000	1	14494000	1	12530000	14922000	1
ECM1	238100000	237240000	233800000	279320000	217290000	234650000	245060000	216730000	23149000	31051000	21737000	13925000
ECM29;KIAA0368	1	1	1	1	1	1	1	1	4764700	6486300	4895500	1
EDIL3	193130000	184720000	157890000	168520000	189510000	166090000	178480000	167420000	148250000	138620000	152280000	138020000
EEA1	12713000	1	15441000	7943600	7821500	7350500	7705800	8961500	10724000	16123000	8373100	12744000
EEF1A1;EEF1A1P5	709630000	785880000	823160000	897480000	1118400000	1106600000	983700000	835950000	1230700000	1325400000	1336000000	1286200000
EEF1B2	75079000	56920000	70230000	83293000	89836000	85729000	89981000	106290000	164220000	88725000	76183000	136370000
EEF1D	127730000	115540000	117920000	110940000	108180000	117540000	136070000	135420000	313970000	271140000	253520000	295050000
EEF1E1;EEF1E1-BLOC1S5	1	1	1	1	1	6471400	1	8962100	1	1	6390500	1
EEF1G	93329000	110030000	129990000	143120000	122140000	140430000	146650000	151830000	75929000	97562000	111430000	106050000
EEF2	273460000	332650000	350410000	373640000	332640000	368390000	343520000	337880000	216120000	261290000	278350000	287810000
EFEMP1	121060000	125690000	108570000	100120000	70378000	85783000	73877000	76690000	54644000	81823000	85533000	70187000
EFEMP2	135310000	134010000	112480000	118140000	151810000	122290000	127390000	132480000	101430000	136470000	129850000	145000000
EFHD2	42856000	43351000	49066000	46117000	31329000	41569000	52057000	48275000	1	1	1	1
EFTUD2	1	1	1	1	8665700	1	1	1	7711500	1	1	10412000
EGFR	15188000	17198000	11585000	11520000	12686000	14386000	21585000	16058000	10847000	12036000	7659400	7296500
EHD1	25195000	24556000	23767000	23795000	31574000	23864000	24143000	26578000	18280000	17935000	24672000	24466000
EHD2	16190000	29330000	41662000	34956000	39337000	48970000	43908000	58564000	44951000	19503000	19183000	25450000
EHD4	12870000	1	11651000	12087000	19062000	1	17474000	1	1	1	1	1
EIF1	1	7846500	8830500	8746100	7508900	7894600	9199600	9256700	1	1	7289600	6696000
EIF1AX;EIF1AY	1	1	1	1	1	11148000	9090500	9678100	1	1	1	1
EIF2A	7712200	1	1	1	13559000	1	8389800	7582000	1	1	1	1
EIF2S1	24216000	19827000	18341000	22338000	21859000	25908000	23336000	25220000	34165000	31614000	38537000	37160000
EIF2S2	1	1	10838000	9616900	1	12517000	14006000	1	15526000	14467000	1	25456000
EIF2S3;EIF2S3L	736600000	688830000	931490000	789990000	493020000	809000000	834790000	743330000	563710000	546040000	806800000	779720000
EIF3A	31320000	30424000	35939000	31964000	36971000	31023000	33473000	32078000	75082000	53876000	43859000	57809000
EIF3B	21967000	20898000	23744000	18259000	36598000	31184000	26586000	29748000	30466000	22475000	24192000	27823000
EIF3C;EIF3CL	17864000	19343000	23128000	17299000	25134000	27234000	34065000	22444000	54131000	37739000	47350000	44779000
EIF3D	17928000	14732000	14629000	12495000	14622000	17052000	14409000	13085000	26469000	27419000	24222000	30245000
EIF3E	15046000	20049000	21085000	20622000	25433000	19775000	21032000	19147000	25194000	31069000	34653000	32152000
EIF3F	24619000	33092000	32535000	32480000	44898000	34449000	45731000	34101000	56475000	39746000	45204000	51742000
EIF3H	14067000	10709000	11053000	12418000	17282000	15505000	18084000	15455000	10171000	11951000	16935000	15806000
EIF3I	19004000	18480000	17864000	15449000	12731000	24291000	17448000	17007000	13973000	26061000	26751000	20213000
EIF3J	1	1	1	10152000	1	1	1	1	1	1	7666800	9561500
EIF3K	10242000	17235000	21776000	16808000	20356000	16257000	1	1	1	18260000	20763000	18705000
EIF3L	22217000	12569000	16685000	17648000	14208000	17093000	15829000	15495000	19635000	17328000	18404000	22767000
EIF3M	14703000	15174000	13453000	18163000	26170000	19279000	22348000	16624000	14459000	13097000	17661000	16314000
EIF4A1	195620000	186720000	206600000	226090000	206370000	219440000	210830000	187680000	130550000	140150000	159910000	147620000
EIF4A2	1	11766000	16754000	16126000	26188000	20034000	22557000	20538000	11868000	1	1	1
EIF4A3	9578400	1	1	7276100	7925500	11842000	12739000	13830000	11685000	15882000	21072000	22530000
EIF4B	1	19652000	20422000	22002000	12969000	17200000	13413000	10775000	1	1	10794000	1
EIF4G1	10072000	14069000	17610000	17477000	11272000	15907000	15809000	15633000	14564000	6829000	6125700	9477200
EIF4H	1	1	1	18130000	7464400	9565200	11594000	7301400	1	1	1	1
EIF5	9985600	12037000	11250000	9723700	19370000	13988000	16319000	12352000	41225000	17029000	28422000	26943000
EIF5A;EIF5AL1	57855000	78964000	93685000	110090000	70135000	113620000	128490000	84945000	59181000	41103000	46559000	39694000
EIF5B	1	16128000	1	1	1	14003000	1	1	11368000	24135000	24082000	18200000
EIF6	21984000	26840000	25480000	32256000	29659000	30306000	34329000	38529000	30623000	19469000	29096000	29642000
ELAVL1	40939000	35062000	1	45377000	38241000	35635000	47781000	51841000	1	1	1	1
EMILIN1	894630000	1013500000	920660000	768320000	656690000	687350000	623370000	677780000	132550000	154960000	145220000	156770000
EML4	1	1	4325400	1	4274600	1	1	1	1	1	1	14408000
ENAH	19527000	16238000	17233000	14178000	10347000	19182000	22514000	15885000	13821000	27197000	22454000	17580000
ENG	20550000	23106000	19265000	18019000	17709000	21544000	16508000	13079000	5932000	10025000	8584700	9658200
ENO1	869110000	668620000	814170000	889710000	817000000	794440000	871390000	790540000	406600000	348300000	443370000	320300000
ENO2	15244000	16574000	18142000	17057000	20782000	17944000	16454000	12600000	1	1	1	9525000
EPB41L2	1	9569300	12502000	11232000	1	9907800	10430000	12172000	1	1	1	1
EPG5	1	227590000	1	1	1	1	1	40894000	1	1	1	1
EPHA2	23587000	27041000	21092000	23378000	26282000	30340000	25295000	32353000	40721000	28035000	27852000	28141000
EPHB2	4036100	10137000	13789000	12258000	4668100	7764700	8029400	5886000	1	1	1	1
EPRS	57807000	42045000	39082000	36579000	44164000	42641000	48674000	48109000	84392000	74152000	61336000	71954000
ERAP1	9309000	9684200	12879000	14000000	11875000	9910900	10745000	12889000	1	1	1	1
ERC1;ERC2	1	20540000	22417000	1	1	1	1	1	1	1	1	1
ERH	1	1	31665000	1	46303000	33708000	35493000	1	1	1	1	1
ERO1L	1	16348000	24887000	17271000	21050000	20689000	16511000	19249000	1	1	1	1
ERP29	18482000	16227000	13277000	1	1	1	15536000	18452000	1	1	1	1
ERP44	20461000	14396000	12118000	14388000	28678000	20152000	19457000	14569000	22629000	21510000	17388000	20952000
ESD	20088000	15237000	18452000	17681000	23101000	1	29263000	22443000	18242000	21120000	20514000	25147000
ESM1	114350000	98990000	76691000	62633000	68398000	62052000	55315000	49903000	1	1	1	1
ESYT1	9898200	10473000	11787000	12414000	10890000	13200000	13108000	11510000	14413000	8533500	11324000	12325000
ETF1	40072000	33482000	38859000	32299000	49765000	34670000	42229000	39229000	1	28169000	21891000	20191000
EVA1B	1	1	1	1	1	18771000	26854000	1	1	1	1	1
EXOSC2	1	1	1	1	1	14356000	1	15571000	1	1	1	1
EXT1	36945000	83627000	80864000	83071000	140910000	83510000	71153000	103550000	1	23999000	1	12408000
EXT2	39852000	28974000	38204000	41301000	25364000	31540000	33052000	34730000	1	2955800	5510100	6670300
EXTL2	14742000	11485000	11407000	14605000	14871000	11849000	11334000	18416000	1	1	1	1
EZR	43422000	58444000	67868000	58473000	59235000	43454000	53877000	32582000	88415000	85338000	80777000	90153000
F10	6896900	6370400	4799800	1	1	1	1	1	10415000	38527000	1	42406000
F13A1	1	1	1	1	1	1	1	1	1	1	13537000	14646000
F3	9357900	6623600	8928400	10646000	22244000	15173000	18704000	15537000	1	1	1	1
FABP5	69790000	38401000	57910000	85348000	50184000	65255000	68548000	81905000	8278200	22770000	20470000	16887000
FAH	27945000	39932000	63039000	72050000	37428000	45718000	42226000	49065000	9617900	16621000	25712000	15460000
FAM114A1	1	1	1	1	22292000	9779900	1	1	1	1	1	7462100
FAM129A	1	1	1	1	1	1	1	1	1	12334000	12328000	1
FAM129B	40607000	35093000	40987000	33463000	46218000	47071000	43085000	47575000	41703000	17764000	21867000	20570000
FAM3C	20205000	22378000	30414000	30454000	26932000	23402000	28823000	25442000	1	14517000	14486000	9827800
FAM49B;FAM49A	14710000	1	9911500	1	11971000	1	1	1	1	1	1	1
FAM98A	1	6612700	9947700	10238000	1	4186500	15126000	20384000	1	1	1	4735000
FAP	43177000	51397000	45166000	49061000	77138000	54952000	65111000	67660000	54256000	45453000	35217000	37587000
FARP1	13733000	9748200	11921000	8576000	5677700	10052000	7839300	5948700	9169200	14250000	11430000	12798000
FARSA	41762000	72293000	63105000	1	92791000	79401000	90934000	100150000	73710000	61233000	63980000	48111000
FASN	95601000	103270000	95084000	107010000	103910000	96887000	93161000	91472000	118480000	86920000	86591000	101080000
FAT1	1	1	38784000	41501000	35780000	1	36629000	1	1	1	30005000	1
FBLN1	516680000	601570000	549570000	474360000	545280000	448730000	473140000	512370000	444530000	484010000	523930000	572460000
FBLN1	217910000	226090000	231320000	259890000	154050000	189830000	184890000	157540000	100620000	66614000	130720000	77607000
FBLN2	138550000	113390000	109190000	97165000	76240000	87409000	69051000	78465000	110750000	127380000	116410000	127940000
FBLN5	93516000	94658000	86044000	76421000	94456000	90604000	105300000	95338000	22211000	31715000	38336000	34797000
FBN1	884020000	920530000	854410000	764510000	1029000000	917200000	903060000	942990000	802100000	715190000	782730000	897340000
FBN2	52618000	57713000	46197000	46070000	39675000	41304000	38731000	33696000	170730000	163290000	157970000	195290000
FDPS	46613000	36154000	37129000	39605000	24163000	37738000	36459000	33324000	16973000	16804000	1	18109000
FERMT2	26310000	25397000	24482000	24544000	22620000	26371000	23962000	24055000	36947000	41453000	40312000	45185000
FGF7	18755000	19139000	17689000	14593000	21442000	19172000	21875000	14188000	1	1	1	1
FH	16171000	12580000	12068000	14172000	16546000	12451000	18587000	13214000	1	8911400	20457000	1
FIS1	1	1	1	14924000	1	1	1	1	1	1	13507000	1
FKBP10	93503000	90324000	84667000	76699000	45335000	50452000	48014000	52873000	61649000	70378000	67611000	81351000
FKBP1A;FKBP12-Exip2	16494000	24968000	51560000	59211000	22679000	47517000	46184000	32221000	1	1	1	1
FKBP3	39143000	28886000	28906000	37135000	15573000	32768000	35296000	35426000	1	1	20941000	1
FKBP4	36735000	24607000	21845000	17836000	19947000	22755000	23239000	35206000	16052000	23145000	16759000	16709000
FKBP9	20031000	18872000	18533000	14010000	16304000	16820000	19709000	16447000	29416000	24519000	23803000	32375000
FLG2	1	1	1	1	1	1	1	1	1	7968900	1	16492000
FLII	1	1	93911000	99527000	88147000	96938000	137670000	126970000	1	1	1	1
FLNA	400470000	399320000	387840000	382570000	357510000	397200000	386830000	394160000	476690000	523920000	539750000	565650000
FLNB	155270000	139170000	144560000	142680000	168090000	163230000	155270000	160630000	137140000	137600000	158600000	149080000
FLNC	135290000	127690000	130180000	125440000	128060000	131430000	121810000	126130000	115060000	130810000	125420000	135870000
FLT1	90366000	89063000	87447000	88774000	63379000	83587000	78708000	73419000	69935000	87710000	90905000	90717000
FN1	1	112590000	54616000	1	1	1	46524000	37279000	1	1	1	1
FN1	10694000000	10559000000	8724000000	9065300000	14098000000	10008000000	9163300000	10465000000	2468400000	2460000000	2570500000	3126000000
FSCN1	218110000	160720000	164010000	162240000	129060000	159680000	155910000	158170000	158600000	197590000	177800000	211530000
FST	49235000	41629000	61787000	41193000	35868000	40051000	29967000	36854000	1	1	1	1
FSTL1	1064900000	780340000	930350000	1002000000	754960000	792310000	811040000	749850000	154530000	186810000	180430000	116750000
FSTL3	90385000	86555000	90344000	92022000	54493000	81604000	72566000	71554000	174359000	188667000	197773000	127742000
FUCA2	13345000	9778600	1	15128000	12028000	15001000	12737000	17168000	1	1	1	1
FXR1	1	1	25181000	1	1	11962000	12197000	12079000	1	1	1	1
G3BP1	38586000	28848000	30139000	34046000	33872000	39364000	35469000	36983000	52046000	31554000	34517000	30419000
G3BP2	1	21878000	10087000	10003000	6307700	12057000	9543400	15779000	1	21014000	13297000	21619000
G6PD	58602000	53792000	68292000	59857000	57599000	62945000	61588000	55581000	70083000	55928000	60708000	63105000
GAA	8374700	10112000	9487800	8522600	12335000	10397000	12469000	11070000	8366900	12102000	13544000	12206000
GALC	8311100	6558400	10063000	9879000	10375000	1	1	1	1	1	1	1
GALNT1	1	5500100	6474100	8384900	6046700	5958000	7777500	5801000	1	1	1	1
GALNT10	18507000	16707000	9973600	12274000	8700700	7263900	8332100	7417200	1	1	1	1
GALNT2	61460000	63975000	86512000	89141000	54365000	62247000	55528000	40065000	3184700	12824000	9597700	8014900
GANAB	97912000	105650000	95319000	100380000	113650000	107440000	120900000	117180000	103660000	88112000	94961000	99663000
GAPDH	706210000	887220000	844200000	948690000	1309800000	1234800000	1433900000	1558200000	2046100000	1315800000	1700700000	1534800000
GARS	146830000	99709000	100830000	97579000	123080000	90003000	95394000	105770000	293790000	265900000	274690000	264450000
GART	20628000	25160000	22911000	22390000	24803000	18384000	16313000	19374000	26075000	1	17738000	11698000
GAS6	40171000	76745000	60848000	59637000	73243000	72629000	63796000	69854000	120170000	128070000	119090000	139830000
GBA	32620000	26416000	37107000	36727000	20875000	20867000	24493000	27823000	24305000	20264000	18230000	20317000
GBE1	61050000	45841000	49167000	67093000	33387000	53960000	52744000	65687000	15755000	28345000	18392000	9387900
GCLM	8640900	1	1	9233400	1	1	1	1	1	1	6331100	1
GCN1L1	1	3434900	1	1	1	2778900	1	1	1	1	1	1
GDF15	63235000	80891000	94321000	78103000	44143000	68999000	74209000	62053000	62535000	68538000	60248000	61236000
GDF6	1	1	1	1	1	1	1	1	1	8326700	1	9995000
GDI1	33788000	24872000	36597000	40572000	35135000	33764000	33218000	28867000	12124000	13756000	19606000	9433600
GDI2	111410000	98476000	123540000	155160000	133510000	126140000	131860000	121530000	59796000	52719000	54141000	39373000
GFPT1	18416000	32891000	34051000	32756000	35343000	27820000	28073000	36952000	34969000	34934000	23870000	27321000
GFPT2	17891000	22397000	24846000	20413000	28778000	33109000	21001000	17961000	12284000	14839000	8942800	15266000
GGH	294190000	224350000	305960000	351230000	241910000	328090000	334130000	279280000	1	86424000	1	1
GJA1	51769000	47436000	50916000	49260000	45668000	51228000	45493000	34899000	1	19510000	25554000	28090000
GKAP1	1	1	10293000	1	1	1	1	1	1	1	10111000	1
GLA	38724000	27790000	31617000	32208000	37789000	27815000	36904000	34066000	1	1	1	1
GLB1	19540000	16184000	23640000	21090000	23905000	16042000	18772000	15634000	23475000	21162000	1	21486000
GLG1	18655000	25948000	23889000	17682000	17090000	21007000	18163000	19034000	22934000	21299000	16833000	15158000
GLIS1	61905000	1	84028000	112310000	50055000	70063000	71991000	59616000	1	89585000	1	1
GLO1	60562000	52520000	52092000	56508000	57949000	47371000	63479000	65348000	24127000	24075000	24484000	20222000
GLOD4	11147000	9003300	15017000	21757000	1	12700000	16270000	18933000	1	1	12434000	1
GLRX	31638000	21119000	33200000	41784000	37759000	34821000	33679000	38366000	13156000	9535900	13787000	8578500
GLRX3	15809000	23659000	33310000	38949000	27051000	27636000	34242000	24620000	5866600	7648800	1	6028900
GLS	1	1	1	8399400	1	14051000	13726000	14033000	26659000	19148000	19481000	28146000
GLUD1;GLUD2	1	1	19367000	18397000	14296000	21026000	21623000	19161000	1	1	1	1
GMFB	17598000	11727000	12859000	1	1	1	1	1	12509000	1	1	1
GMPPA	1	1	1	1	1	1	1	1	1	15772000	1	12714000
GMPPB	1	19760000	1	17933000	1	24860000	20057000	22078000	30536000	29851000	26934000	27712000
GNA11	23357000	24725000	15738000	25687000	25496000	20210000	23351000	24458000	18025000	19406000	19182000	17176000
GNA13	9711000	12336000	8259900	8196300	6578400	6155500	11196000	8822200	1	5575200	8973400	6837200
GNAI2	166470000	192950000	169910000	166160000	180340000	191450000	172020000	186460000	140270000	127290000	164160000	152730000
GNAI3	17678000	29836000	24551000	25158000	40486000	39764000	34480000	27605000	11278000	15887000	18136000	16150000
GNAQ	1	1	1	3512500	2222900	1	1	1	1	7819100	1	11482000
GNAS	24219000	23681000	16299000	18120000	23779000	21077000	18368000	22399000	34714000	18625000	21111000	26519000
GNB1	102060000	141120000	113710000	119160000	190740000	152240000	128420000	119820000	84356000	89986000	100070000	112360000
GNB2	193690000	211810000	186190000	212150000	276610000	244450000	207390000	184640000	193320000	163010000	182490000	185660000
GNB2L1	71993000	78218000	79264000	72984000	88277000	81935000	93862000	81081000	108560000	98078000	109580000	106030000
GNB4	9847300	1	1	11235000	12271000	9370900	1	9337700	1	1	1	1
GNG12	105020000	89134000	95523000	84425000	67121000	80432000	73969000	67216000	101790000	66144000	53275000	93452000
GNG2	14632000	17152000	15725000	13404000	8210600	15254000	8895600	14058000	1	14148000	13152000	17623000
GNPNAT1	1	1	1	17736000	7235300	1	1	1	1	1	1	1
GNPTG	22568000	24614000	32301000	31162000	17543000	17475000	28484000	27491000	1	1	10786000	1
GNS	16471000	14114000	17626000	19424000	18445000	15453000	17124000	20320000	10516000	16681000	18716000	13336000
GOLM1	77003000	88707000	86980000	75944000	59043000	65078000	63916000	54798000	20128000	26946000	25933000	17694000
GOT1	17460000	15253000	24632000	26151000	1	16218000	17604000	16367000	1	1	1	1
GOT2	34102000	29980000	32506000	36866000	40073000	23092000	46193000	27615000	1	1	1	1
GPC1	107090000	94321000	84365000	93772000	91142000	86198000	81209000	82608000	64612000	53501000	54760000	41316000
GPC6	38956000	26997000	24547000	30774000	29758000	27865000	34786000	28983000	38687000	27506000	33605000	36824000
GPI	234970000	147380000	178510000	231280000	161760000	207020000	194970000	185750000	43168000	52420000	53638000	29868000
GPS1	10014000	14796000	21819000	14953000	13834000	14881000	17557000	15805000	29487000	26284000	35239000	27953000
GREM1	134280000	143000000	114130000	98017000	133510000	108380000	131210000	118100000	288934542	254563867	300452347	265678456
GRN	111550000	101410000	120140000	103720000	57457000	75804000	66984000	62463000	428398000	533715000	244091000	184543627
GSN	49571000	40324000	44283000	34447000	39782000	34872000	37981000	30249000	27410000	38640000	40371000	25451000
GSPT1;GSPT2	9923500	10017000	1	10391000	14910000	11823000	15818000	13547000	1	1	11225000	1
GSR	1	14419000	23379000	19051000	8871800	19585000	17942000	20812000	1	10098000	1	12605000
GSS	59796000	17855000	18741000	21890000	24448000	24901000	37381000	43043000	26807000	12592000	1	16201000
GSTM3	20401000	12426000	15971000	10752000	10930000	11126000	11588000	10390000	11498000	16981000	13891000	1
GSTO1	84565000	46349000	63809000	72744000	28495000	40742000	46452000	36094000	22807000	27832000	24317000	52621000
GSTP1	194700000	124220000	158530000	184600000	199060000	178560000	180620000	178060000	66949000	67767000	90323000	59543000
GYS1	1	1	1	1	1	10699000	8597400	8411600	26798000	13015000	13187000	17156000
H1F0	1	1	1	1	1	1	1	1	16300000	10183000	13419000	17465000
H1FX	1	1	1	1	1	1191800	1	1	29023000	13013000	1	15784000
H2AFV;H2AFZ	1	1	18651000	22974000	19228000	39177000	32381000	30840000	51543000	47202000	32220000	97422000
H2AFX;HIST1H2AA	1	6846000	1	4420600	9676500	8415100	7577800	9016600	21205000	32187000	30103000	33411000
H2AFY	1	12190000	14960000	16606000	1	15480000	23979000	16806000	45507000	38775000	48225000	63574000
H3F3B;H3F3A;HIST3H3;H3F3C	1	23330000	14121000	16175000	26347000	21722000	30645000	21857000	363680000	129460000	131260000	173600000
HADHA	8452800	9999400	9552200	8476200	8850400	9658000	10022000	8865300	7572800	9853100	10291000	1
HADHB	1	1	1	7318000	1	12215000	1	1	1	1	1	1
HAPLN1	257760000	236970000	245700000	232050000	281370000	232970000	208740000	220780000	1	1	1	1
HARS	56738000	42345000	50987000	54898000	59900000	70140000	66007000	64761000	23673000	1	36923000	1
HAS2	10915000	10883000	9377500	8029800	10709000	12763000	11594000	10491000	1	1	1	1
HDGF	21285000	15660000	14930000	14535000	21571000	25711000	20955000	19434000	31482000	34433000	38695000	40242000
HDLBP	19150000	20933000	17260000	19139000	11329000	21037000	18828000	19505000	24002000	29625000	17907000	35239000
HEXA	34665000	30054000	44759000	40691000	35515000	42202000	53339000	45079000	16422000	13737000	15086000	16599000
HEXB	35716000	23536000	37291000	40046000	40445000	40730000	36821000	39435000	17253000	18069000	14467000	14194000
HGF	65147000	66662000	61252000	59011000	46172000	47861000	49604000	57974000	1	1	1	1
HGS	41740000	22227000	26998000	32168000	12864000	20376000	16597000	20172000	14954000	25189000	1	16095000
HINT1	17907000	1	32682000	18741000	31776000	23737000	38425000	16561000	20912000	45016000	42517000	35659000
HIST1H1B	64869000	43469000	58194000	48698000	55493000	93521000	74017000	80144000	198520000	243560000	284120000	285510000
HIST1H1C	76500000	85394000	82821000	82787000	62172000	147660000	117060000	101970000	171240000	304550000	411890000	402010000
HIST1H2AJ;HIST1H2AH;H2AFJ;HIST1H2AD;HIST1H2AG;HIST1H2AC;HIST3H2A;HIST1H2AB	25337000	261710000	1	1	377770000	463570000	566800000	640570000	25150000	1	12863000	306470000
HIST1H2BN;HIST1H2BL;HIST1H2BM;HIST1H2BH;HIST2H2BF;HIST1H2BC;HIST1H2BD;H2BFS;HIST1H2BK	177740000	1	156160000	1	189730000	313310000	292780000	329650000	1377000000	1052500000	1186500000	1270100000
HIST1H3A	348940000	245040000	236390000	240600000	303180000	330050000	276970000	257000000	1321600000	797450000	861180000	1258900000
HIST1H4A	879120000	768130000	665620000	597990000	865830000	915610000	1093000000	1000200000	6190100000	3534100000	3551400000	3995600000
HIST2H2AB	1	1	10873000	1	1	1	10506000	1	17415000	34933000	40107000	52086000
HIST2H2AC;HIST2H2AA3	239720000	854790000	939860000	871480000	807420000	1295700000	1205300000	1492100000	1474400000	2154800000	2296600000	2546200000
HIST2H2BE;HIST1H2BB;HIST1H2BO;HIST1H2BJ;HIST3H2BB	173870000	260000000	300050000	273890000	462080000	407260000	369640000	373670000	1619500000	1417800000	1323500000	1283600000
HIST2H3A	1	28310000	23788000	24777000	47194000	31520000	38195000	28407000	1	38623000	36703000	73966000
HK1	10449000	16884000	20390000	20014000	16572000	22424000	25815000	19270000	7263700	10285000	10704000	8881800
HLA-A	106810000	105940000	97057000	106180000	104430000	68826000	75312000	78613000	25102000	28894000	28817000	39193000
HLA-A	50948000	43393000	41969000	40802000	58687000	51648000	74444000	51632000	12577000	26481000	26451000	24896000
HLA-B	19139000	17226000	15509000	19574000	15913000	20827000	20066000	25501000	1	1	1	1
HLA-B	1	9954500	5898400	8929200	5975600	7279900	5631500	6492400	1	1	1	1
HMCN1	18834000	30971000	13223000	13766000	12956000	9458100	11202000	12778000	1	2360900	4041800	1521000
HMGA1	49733000	40554000	52122000	25773000	32863000	65044000	41961000	43851000	200580000	179910000	194230000	215760000
HMGA2	1	9147600	10668000	6356300	7714700	12097000	11720000	10474000	19990000	16811000	15293000	18519000
HMGB1;HMGB1P1	22410000	26908000	35901000	31697000	46269000	56240000	54379000	47817000	68859000	72101000	100150000	101020000
HMGB2	1	1	1	1	1	14462000	1	10200000	26216000	27322000	45386000	46420000
HNRNPA1;HNRNPA1L2	80006000	50365000	84562000	73497000	87061000	83262000	89721000	86726000	89754000	86090000	57101000	86859000
HNRNPA2B1	74115000	68994000	88326000	96974000	102440000	98304000	109420000	98561000	115150000	49355000	104580000	19066000
HNRNPA3	1	1	1	29997000	26078000	23161000	23951000	17141000	26787000	37853000	39464000	33180000
HNRNPC;HNRNPCL2;HNRNPCL3;HNRNPCL4;HNRNPCL1	119180000	74567000	86302000	86013000	110370000	146040000	166260000	126860000	207060000	147140000	172590000	192350000
HNRNPD	28249000	33134000	30273000	25633000	36225000	32878000	39370000	41672000	77048000	48890000	54730000	49971000
HNRNPDL	1	6914700	9696200	1	16499000	1	1	1	1	1	9805600	12429000
HNRNPF	10501000	12267000	10333000	11520000	13917000	11887000	10700000	12626000	17904000	11886000	1	12021000
HNRNPH1	21126000	15501000	18246000	16411000	13199000	18744000	19158000	19438000	30351000	26945000	24856000	29937000
HNRNPH3	1	1	1	1	1	8947300	1	1	1	6757300	1	9452500
HNRNPK	38364000	44604000	45958000	37585000	36730000	56287000	49260000	46734000	58141000	100730000	95491000	100360000
HNRNPL	9081100	14353000	16988000	13751000	13373000	21872000	19584000	17592000	25429000	33889000	38392000	37308000
HNRNPM	7452900	9106200	8498200	11535000	17477000	15344000	16649000	18465000	34845000	15548000	15733000	18024000
HNRNPR	17108000	13739000	13958000	18192000	25726000	20152000	18839000	30281000	19818000	21182000	1	29223000
HNRNPU	10705000	11124000	10181000	9429500	20992000	17244000	17358000	19611000	36081000	27495000	35409000	38070000
HP1BP3	1	1	1	1	1	1	1	1	23952000	28885000	23344000	37247000
HPCAL1;HPCA	10663000	9977700	1	11608000	15891000	14643000	13264000	14071000	1	1	1	1
HPRT1	13922000	11461000	10634000	13483000	12443000	10961000	15174000	14557000	10742000	7941100	7109500	1
HRAS	24257000	25891000	26018000	24194000	21084000	31855000	31345000	37747000	19410000	1	1	1
HRNR	12794000	6874700	10976000	5076900	4903800	7274100	7309600	6158000	12515000	15781000	1	31317000
HSD17B4	1	1	1	1	1	1	1	1	15193000	12987000	10958000	9302700
HSP90AA1	322660000	305560000	326640000	317590000	381690000	361240000	393380000	410590000	954960000	559220000	619900000	838020000
HSP90AB1	627420000	634740000	622040000	654760000	717440000	677540000	720680000	708900000	1312400000	950270000	1047200000	1131300000
HSP90AB2P	1	40684000	45154000	41049000	78008000	52948000	90111000	57555000	45346000	65593000	69930000	81656000
HSP90B1	155390000	161630000	162370000	179580000	178780000	171300000	162930000	174780000	281370000	171760000	172890000	186230000
HSPA13	89334000	59657000	77930000	91795000	82373000	71422000	93718000	86363000	25788000	23370000	23956000	26568000
HSPA1B;HSPA1A	37841000	36651000	40929000	47490000	46829000	46125000	55835000	51978000	77669000	53654000	54139000	57065000
HSPA4	132110000	115480000	134010000	147310000	138650000	124550000	141850000	136890000	70563000	86029000	84884000	77496000
HSPA5	163020000	133230000	132770000	137420000	200750000	145070000	168880000	169090000	185910000	122420000	157050000	158700000
HSPA8	622470000	579380000	606040000	573310000	567410000	621190000	673240000	686010000	530540000	564030000	551700000	571670000
HSPA9	90984000	61257000	58571000	54893000	51837000	60597000	54103000	66531000	115290000	108810000	118200000	127440000
HSPB1	140710000	142490000	166380000	169570000	134240000	158510000	179560000	158540000	314500000	293150000	232870000	252940000
HSPB6	18275000	38070000	35620000	37277000	11412000	23318000	20376000	17711000	46818000	94003000	39055000	32809000
HSPD1	63662000	64005000	85988000	79145000	66700000	77632000	78100000	70278000	83848000	58894000	70271000	51764000
HSPE1	95677000	50005000	68566000	71725000	34685000	58887000	53451000	29863000	23201000	36315000	42375000	25982000
HSPG2	488450000	589260000	512650000	524410000	545200000	516480000	482910000	551130000	327240000	341220000	321210000	361890000
HSPH1	12182000	12637000	13887000	17724000	17065000	14351000	24528000	15603000	15573000	12935000	1	13332000
HTRA1	226020000	239880000	201410000	197130000	208360000	185370000	168230000	166790000	140860000	123840000	112160000	153130000
HTRA3	75597000	74693000	80056000	75979000	52573000	59840000	55383000	57694000	1	1	1	1
HYOU1	18847000	23801000	19332000	22653000	20785000	21189000	19159000	21896000	32005000	26858000	24624000	22333000
IARS	28367000	30875000	28911000	32645000	37046000	31409000	37141000	30867000	114380000	72679000	71586000	69104000
ICAM1	10896000	10088000	10643000	14729000	16788000	15165000	10784000	13934000	1	1	8308000	1
IDH1	83145000	48836000	62228000	72199000	67554000	57643000	57327000	63112000	49501000	60473000	60813000	56069000
IDH2	1	12431000	1	8532600	6127700	1	7744700	10137000	22109000	15065000	25429000	16970000
IDI1	6973300	1	8875700	1	1	1	1	1	1	1	1	1
IGF2	123240000	112480000	113470000	107040000	92245000	123860000	135930000	90298000	29456000	34341000	39347000	41801000
IGF2BP1	8336400	10373000	13366000	11101000	1	7294000	1	1	1	9333700	1	1
IGF2R	48162000	38669000	45207000	41449000	26666000	49861000	45658000	37887000	47224000	53849000	75759000	56536000
IGFBP3	40270000	39799000	47867000	43633000	92967000	138580000	156570000	121760000	185970000	257900000	239750000	238180000
IGFBP4	608150000	512910000	746170000	684580000	248650000	313060000	424840000	415840000	37328000	75094000	41186000	28577000
IGFBP5	2261700000	1669000000	1925300000	1792200000	1329200000	1807500000	1562600000	1566000000	455080000	622290000	611270000	545040000
IGFBP6	252750000	207670000	248630000	194000000	114200000	216110000	172300000	145360000	30194000	34041000	37335000	24487000
IGFBP7	2266200000	1713800000	1991000000	2172600000	1503700000	1749800000	1977000000	1964400000	339320000	371410000	409100000	236310000
IGSF8	15925000	19559000	19339000	11837000	8724500	10604000	10957000	9222700	1	7928900	9709900	9067300
IL11	32092000	23423000	32472000	27104000	1	20775000	17941000	31129000	1	1	1	1
IL1B	22918000	1	36987000	1	20606000	1	28814000	34611000	1	1	1	1
IL6	352920000	657400000	487670000	553960000	554690000	472410000	501400000	380820000	4929100	9212300	8369600	2337100
IL6ST	37021000	35198000	40522000	41048000	27641000	32670000	34174000	30083000	1	1	1	1
ILF2	17978000	17263000	25204000	1	39355000	33648000	35871000	32609000	26898000	32405000	32645000	26653000
ILF3	27665000	24650000	28098000	24923000	25237000	32949000	25680000	23032000	27532000	38055000	26167000	28175000
ILK	11299000	13900000	13682000	14342000	16096000	17320000	18551000	15398000	29996000	20301000	30980000	30352000
IMPA1	1	151000000	422650000	77139000	1	1	1	1	1	1	1	1
IMPDH2	1	24708000	34727000	26368000	22500000	31277000	35675000	41418000	33807000	46188000	34383000	39907000
INHBA	182340000	158440000	177620000	215570000	114010000	121150000	116050000	118320000	841493000	737911000	947772000	843568000
IPO4	1	4911400	5158500	5874400	4366300	4605800	5256700	4496800	5384800	3708300	3613300	4483100
IPO5	22995000	28546000	34937000	32438000	32346000	40053000	37731000	35327000	31755000	22056000	23730000	18619000
IPO7	17608000	19261000	22565000	15664000	17971000	22221000	20627000	17809000	15543000	17081000	16894000	16508000
IPO9	6839000	7497500	6630100	11629000	10896000	7062100	9717300	8392900	10113000	8081200	2617700	7138000
IQGAP1	55746000	56996000	52154000	53807000	79184000	68292000	74824000	73443000	64428000	53906000	55248000	51309000
IRGQ	1	26717000	1	1	1	1	1	26392000	1	1	1	1
ISG15	1	8869400	9959200	11093000	10483000	6990800	4812800	5847200	1	1	1	1
ISLR	13397000	11649000	15683000	18885000	14329000	12408000	19599000	13411000	1	7039900	1	1
ISYNA1	1	1	1	3932600	1	5466500	1	1	1	1	1	1
ITGA1	32011000	27396000	30031000	28851000	20107000	25797000	24133000	19976000	29991000	28637000	25837000	28866000
ITGA11	1	1	1	1	1	1	1	1	27133000	27678000	32957000	31060000
ITGA2	1	53712000	41737000	47195000	82627000	55161000	51771000	41525000	1	1	1	1
ITGA2	204630000	210140000	178360000	178530000	228080000	225970000	216470000	215290000	82939000	64136000	71521000	81867000
ITGA3	61363000	56657000	50641000	42509000	41303000	48597000	46927000	44164000	24984000	35804000	40131000	33779000
ITGA5	48231000	56996000	54095000	48986000	72918000	55475000	60587000	63346000	22516000	27312000	22456000	29421000
ITGAV	59499000	65844000	58612000	62441000	57002000	70254000	60508000	62970000	40406000	23469000	41295000	36422000
ITGB1	181240000	204610000	170400000	170930000	165710000	206740000	185680000	174430000	124890000	98263000	108140000	105420000
ITGB3	11128000	11652000	1	1	1	1	5569700	8808500	1	1	1	1
ITGB5	14456000	9572600	14587000	18977000	12202000	21381000	17048000	20757000	1	1	1	10310000
ITGBL1	117090000	177970000	191500000	169400000	209320000	169690000	175350000	154700000	1	2868400	1	1
JUP	16140000	25665000	22096000	21520000	20664000	20921000	21290000	21322000	14579000	20915000	11643000	14511000
KANK2	2922500	3334500	3769100	1	1	1	1	1	2476800	1	1	1
KARS	22153000	19068000	22118000	17548000	19088000	27086000	32519000	31971000	6071700	15394000	12115000	17321000
KHDRBS1	18389000	11459000	12274000	1	8138700	10698000	10564000	9004800	35509000	30996000	24109000	23468000
KHSRP	10258000	14831000	13280000	11912000	29499000	12730000	14188000	13685000	1	34309000	32725000	27816000
KIF23	1	10605000	1	12642000	1	14785000	16769000	18858000	1	12238000	1	1
KIF5B	18909000	23399000	24195000	21706000	23070000	25164000	23468000	25245000	33031000	34664000	29311000	32102000
KITLG	1	1	1	8360400	1	1	4709300	1	1	1	1	1
KLC1	7293500	10281000	11592000	7704600	1	8256100	8033900	5887600	1	16213000	9712400	17910000
KPNA3	1	6850600	6093700	4885500	1	1	1	1	1	1	1	1
KPNA4	6433500	7216400	5954000	6928100	8109400	1	7740800	1	1	1	1	1
KPNA6;KPNA1;KPNA5	18246000	21509000	19006000	15847000	1	16328000	22720000	21066000	1	1	1	18954000
KPNB1	68247000	84184000	91398000	86318000	89380000	91837000	90950000	87436000	70041000	71225000	69769000	58701000
KRT1	455910000	339370000	450660000	268380000	284370000	428900000	146530000	201420000	619540000	997320000	513340000	1180500000
KRT10	320530000	316730000	253200000	223090000	327250000	394990000	130380000	273790000	669630000	857270000	441620000	1158500000
KRT14	13454000	22613000	26086000	15919000	10711000	24063000	5077700	38003000	49925000	219520000	30439000	106560000
KRT16	72611000	64716000	23955000	27959000	36502000	78729000	18003000	26167000	113910000	332780000	43784000	121050000
KRT17	1	1	1	1	5770400	1	1	1	25100000	11998000	1	1
KRT18	160670000	130370000	153900000	129610000	91227000	139160000	136730000	117280000	235430000	269000000	254480000	278000000
KRT19	277630000	251950000	240560000	211120000	153020000	191930000	182930000	165060000	756990000	952600000	729030000	705780000
KRT2	122990000	103280000	103690000	73006000	90022000	110610000	46768000	92333000	199470000	195190000	136240000	328050000
KRT5	20780000	21013000	22044000	18215000	17707000	24731000	7877800	18906000	40501000	65997000	36772000	78229000
KRT6A	53529000	61416000	30851000	32938000	31473000	80407000	28704000	34151000	143340000	344470000	54786000	111230000
KRT8	256890000	237680000	246860000	260930000	222660000	223430000	256980000	232890000	697120000	644660000	654980000	614440000
KRT9	188680000	124740000	227420000	150640000	112270000	187730000	71256000	106020000	396310000	317980000	232850000	509850000
KTN1	1	6247900	10359000	8534300	6262400	10868000	10883000	11660000	15315000	14484000	10785000	10765000
KYNU	1	14437000	13507000	12666000	13406000	13103000	16198000	17742000	1	1	1	1
LAMA2	54742000	65629000	53260000	57237000	52672000	46233000	40542000	45327000	33591000	27977000	25665000	31155000
LAMA4	157910000	198800000	184020000	192310000	143960000	137700000	139910000	136190000	33429000	28277000	19594000	35631000
LAMA5	41899000	51364000	45329000	49487000	36535000	38384000	41711000	40217000	30352000	26491000	24352000	28309000
LAMB1	199600000	205870000	183610000	173640000	157790000	161840000	139110000	161040000	62121000	68662000	75563000	72642000
LAMB2	7869300	8949600	7813200	9186400	10160000	8008400	8808300	12229000	7972600	8572700	8660000	6701500
LAMC1	299760000	316550000	278030000	272030000	277380000	252500000	263370000	269920000	106860000	102390000	114960000	111710000
LAMC2	1	9891400	12892000	7373200	5423800	7221000	10933000	6903500	11682000	10935000	9957400	10407000
LAMP1	16902000	36559000	33680000	32348000	39829000	48943000	35356000	34197000	150360000	77201000	77292000	105150000
LAMP2	32462000	18945000	1	1	19467000	1	1	1	24169000	1	1	1
LAMTOR5	1	7920600	10607000	10286000	8312700	7735200	9595100	10281000	1	17096000	11028000	5777500
LAP3	18033000	25705000	19720000	25114000	21156000	17944000	20915000	22949000	1	7258900	1	1
LARS	7028500	7927500	8365000	9753400	11169000	11160000	8147300	10937000	26462000	16828000	23739000	22911000
LASP1	45651000	31874000	26397000	33894000	16321000	17453000	17723000	14158000	40806000	35555000	30489000	33811000
LDHA	827410000	789840000	953050000	1076200000	827330000	870870000	783220000	716490000	163940000	195880000	170360000	120510000
LDHB	381200000	251470000	330240000	373160000	354990000	314530000	313810000	281190000	96677000	117700000	105640000	63920000
LDLR	28869000	24012000	29197000	24345000	21168000	23189000	22102000	21197000	1	1	1	1
LEPRE1	48274000	61694000	55194000	47469000	60706000	49370000	45203000	56826000	24468000	30732000	28182000	31941000
LEPREL2	1	1	1	1	1	1	1	1	14987000	6716400	7571600	8390300
LGALS1	1433900000	986570000	1116100000	1515300000	1337100000	1196300000	1304800000	1397600000	767900000	784510000	952990000	840800000
LGALS3	1	37533000	1	1	48193000	36704000	1	1	26301000	23891000	1	21820000
LGALS3BP	976840000	1098300000	998650000	1095500000	1132700000	1040800000	934610000	956180000	551880000	558130000	535450000	536820000
LIF	60184000	95663000	152380000	136140000	39219000	80539000	73218000	56096000	1	1	1	1
LIMA1	1	11541000	1	10982000	1	1	1	1	1	1	1	1
LIN7C;LIN7A	36419000	26521000	32212000	24244000	16136000	27065000	18115000	20206000	35046000	28570000	33307000	33086000
LIPA	6483200	1	7776200	8404700	6694800	1	1	1	1	1	1	1
LIPG	1	1	1	16110000	1	14281000	18721000	22835000	1	1	1	1
LMAN1	1	18637000	22455000	1	41387000	33504000	36443000	50746000	1	1	40953000	29951000
LMAN2	49682000	33634000	40745000	41597000	55848000	60412000	46228000	33542000	25653000	27960000	27697000	23972000
LMCD1	1	1	1	1	1	1	1	1	11913000	1	11333000	18682000
LMNA	137400000	128960000	133390000	110100000	106380000	137280000	143560000	133510000	197900000	242320000	221190000	240540000
LMNB2	1	19891000	1	13944000	14060000	11157000	10464000	13558000	8525200	22002000	1	21464000
LOX	214140000	221040000	232300000	273620000	250600000	238260000	268570000	294210000	580740000	521680000	393690000	564910000
LOXL1	28260000	38605000	25933000	23434000	21113000	18505000	18505000	19528000	1	13185000	1	9166500
LOXL2	455860000	521010000	453890000	450350000	461020000	536660000	444890000	449240000	269190000	425830000	373380000	429860000
LOXL3	1	1	9295300	6432000	7477500	1	1	8858400	1	1	1	1
LRP1	42605000	45092000	45752000	42550000	39997000	42428000	39962000	38921000	49997000	45715000	54251000	49032000
LRPPRC	1	1	2171900	1	1	1	2032200	1788000	1	1	1	1
LRRC15	1	1	1	5138900	7644800	1	6732700	1	1	1	1	1
LRRC17	50606000	63139000	59605000	85009000	158120000	120660000	121830000	123280000	1	1	8780100	20682000
LRRC47	1	1	12086000	1	6324900	9408600	11699000	14287000	24164000	20422000	27470000	18458000
LRRC59	20338000	17404000	28190000	21818000	26016000	27120000	19378000	33333000	21835000	19504000	25950000	14449000
LRRFIP1	1	1	1	6738300	7294100	1	1	1	1	1	1	1
LTA4H	18467000	12540000	17439000	24555000	11468000	17719000	17924000	20389000	1	1	1	1
LTBP1	708190000	667390000	604940000	599950000	499930000	600340000	608560000	558730000	14234000	20469000	24053000	32453000
LTBP2	310600000	344690000	318100000	269320000	239160000	244430000	236110000	250850000	169030000	199410000	161290000	186480000
LTBP3	57110000	57964000	47250000	44895000	41930000	36683000	37105000	33041000	34115000	47914000	32647000	33476000
LTBP4	12736000	15068000	10504000	10283000	10402000	10513000	9804800	9624100	1	1	1	10828000
LUC7L2;LUC7L	1	1	1	1	1	1	1	1	8897900	9122900	8380700	8870100
LUM	1790400000	1285600000	1569900000	1830600000	1102700000	1350300000	1475600000	1396600000	224990000	287740000	269720000	166540000
LXN	53353000	28693000	1	45640000	41548000	38522000	45368000	45853000	1	21439000	1	1
LYPLA1	7075100	10269000	7315500	1	12912000	14113000	9940700	8000800	7563600	6369000	6866700	7013700
MACF1	95760000	80067000	91885000	84808000	73173000	87887000	84558000	97473000	57666000	76318000	78371000	108430000
MAGOHB;MAGOH	9112800	7739300	10109000	1	8274300	9789500	12537000	1	1	1	1	8978700
MAMDC2	1	1	1	1	1	1	4445500	6207900	1	1	1	1
MAN1A1	46985000	39872000	69238000	58751000	133680000	65410000	71145000	47321000	15653000	5379000	14098000	7440400
MAN1B1	1	1	1	1	1	5099900	6473700	7157500	1	1	1	1
MAN2A1	18998000	16511000	31076000	47524000	29819000	24561000	30328000	31388000	7345500	9593100	3964400	3318300
MANBA	37230000	29082000	37087000	35609000	35731000	34426000	38657000	41118000	44467000	38766000	47715000	45501000
MANF	95943000	1	1	42342000	53368000	50343000	55887000	1	1	1	1	1
MAP1B	32633000	38116000	41937000	43758000	51028000	44173000	50852000	60763000	42885000	33308000	32814000	32363000
MAP2K2	1	1	1	5427300	1	4684700	4699900	1	1	1	1	1
MAP4	1	14598000	14388000	13287000	10198000	10364000	8460600	9413700	1	1	10201000	11799000
MAPK1;MAPK3	18696000	8722300	15958000	22746000	10293000	15374000	15141000	10793000	9429600	11589000	14890000	7132600
MAPRE1	19046000	18223000	36658000	38557000	24970000	19582000	33016000	25953000	16325000	9269900	1	13625000
MARCKS	68212000	60190000	45039000	36884000	44150000	49431000	35174000	26381000	74247000	92746000	72161000	77957000
MARCKSL1	31144000	15990000	1	11557000	14262000	12301000	16594000	13678000	22040000	14608000	1	24678000
MARS	25767000	15166000	13641000	13966000	35258000	14831000	16171000	13596000	18763000	14534000	19347000	15820000
MASP1	70031000	88014000	82142000	54596000	130860000	108790000	111230000	68191000	113234543	113423454	123364200	125434567
MAT2A	20701000	16488000	14989000	15087000	19945000	21068000	22952000	18633000	1	1	1	1
MAT2B	12444000	17780000	19368000	1	18245000	20750000	24832000	25348000	1	1	18736000	18097000
MATN2	66495000	53444000	59824000	52041000	38476000	44690000	52245000	65960000	42012000	34630000	48073000	49496000
MATR3;DKFZp686L22104	1	1	5538400	1	8676700	7147600	10496000	9301600	1	1	6384300	5486000
MBTPS1	8492000	7749100	8949000	11087000	1	10146000	10682000	10300000	1	1	1	1
MCFD2	1	1	12550000	9913600	1	16068000	1	1	1	1	1	1
MDH1	83886000	69151000	69943000	79242000	54750000	75187000	61044000	44168000	25651000	33879000	35116000	16973000
MDH2	109210000	84688000	104700000	121000000	115730000	96981000	133240000	123070000	63907000	56207000	69722000	44692000
MDK	86378000	116250000	105020000	103190000	65064000	84243000	79992000	69913000	72436000	82439000	71157000	68403000
ME1	1	8615100	7873600	8819900	9599500	7443800	7723800	7391800	1	1	1	1
MEST	1	1	1	1	1	1	1	1	1	1	4710400	4025100
METRNL	38660000	36116000	31874000	32093000	27654000	31129000	32015000	33314000	1	18904000	20861000	22565000
MFAP2	802000000	715490000	732580000	645420000	636000000	535090000	436370000	426890000	143870000	302550000	254500000	261140000
MFAP4	25497000	99452000	160060000	266690000	289170000	178220000	155830000	216930000	1	1	17243000	14720000
MFGE8	160980000	195180000	175890000	159730000	173260000	210000000	192280000	200200000	328970000	337610000	337980000	368250000
MGAT1	11702000	1	1	13850000	1	1	14199000	13446000	1	1	1	1
MGAT4B	1	1	4363200	3608000	1	1308300	1444700	1261800	1	1	1	1
MGAT5	5622500	11015000	10280000	11256000	17529000	12425000	14255000	13829000	1	1	1	1
MGP	55047000	51746000	39731000	37966000	23483000	36805000	38337000	39715000	1	1	1	1
MIF	268610000	217910000	325170000	331880000	283770000	235040000	262840000	300080000	496970000	468750000	304367543	499034532
MINPP1	20674000	13881000	25656000	25999000	27393000	30835000	64704000	35666000	1	8790400	7948300	7401600
MME	1	1	1	7780800	13324000	10429000	7476200	12311000	1	15398000	15869000	13642000
MMP1	58461000	59204000	65516000	67738000	83585000	62312000	59060000	53179000	13776000	1	1	1
MMP14	68405000	67655000	75591000	68175000	51700000	66495000	59284000	60156000	46710000	43039000	47073000	45826000
MMP2	2113600000	2037800000	1776600000	2011200000	2661200000	2124000000	2054600000	2194100000	582800000	669600000	755200000	817990000
MMP3	80867000	69689000	77884000	80149000	103400000	114340000	108380000	110890000	1	1	1	1
MMS19	1	4560900	6389900	4536900	4464600	5065200	1	1	1	1	1	1
MOB1A;MOB1B	1	1	18289000	18006000	1	1	16406000	13790000	1	1	1	1
MRC2	52237000	54229000	45204000	50186000	59354000	51033000	63827000	56011000	64924000	57653000	51571000	63511000
MRI1	3931800	5462600	4908300	5551100	5106000	5388500	1	1	1	1	1	1
MRPL12	1	1	7291200	7244900	1	6562800	10041000	9212000	1	1	1	1
MSN	440420000	446150000	479240000	410800000	293830000	327110000	336120000	281880000	127390000	141620000	120660000	108770000
MT2A;MT1M;MT1X;MT1G;MT1E	353830000	168580000	224880000	246330000	114600000	166210000	140700000	138660000	1	1	1	1
MTAP	13731000	17729000	25562000	22780000	18579000	18094000	21930000	20401000	6502300	7192600	15880000	11354000
MTHFD1	1	6861900	5618100	6692200	7497400	10354000	8852200	8021800	5042800	8038600	6626900	8731400
MTPN	1	1	13637000	1	27296000	16055000	14290000	17456000	1	1	1	1
MVP	54147000	63121000	60412000	62171000	55759000	55983000	53324000	58199000	92047000	64439000	78301000	91374000
MXRA5	78821000	82851000	76579000	85118000	103660000	108460000	110040000	112520000	70966000	80566000	85031000	93389000
MXRA8	50562000	55244000	43654000	47233000	38119000	42436000	51329000	62232000	1	1	1	27357000
MYADM	1	1	1	1	29371000	22937000	21432000	29431000	1	13706000	12625000	1
MYDGF	58720000	38098000	42978000	61430000	52746000	44373000	48410000	44217000	41022000	1	14236000	1
MYH10	11577000	8665100	9211700	13775000	21029000	14518000	17792000	18351000	195910000	164280000	228690000	256210000
MYH9	250130000	235690000	238240000	244390000	267300000	268090000	274240000	271480000	828060000	690060000	750930000	873550000
MYL12A	39222000	53532000	53484000	52267000	70112000	62257000	70281000	70786000	148990000	116330000	122750000	123100000
MYL6	248390000	290810000	283640000	331990000	358210000	329730000	334220000	335190000	512780000	499440000	520760000	527960000
MYL9	65350000	70119000	88819000	83051000	102400000	84140000	127850000	109730000	394610000	253430000	332010000	275320000
MYO10	8021200	1	1	1	1	1	9140400	1	1	1	1	1
MYO1B	42398000	53297000	53531000	51266000	45205000	53124000	66627000	57864000	25054000	38515000	30471000	38030000
MYO1C	38548000	49009000	44566000	41233000	49296000	45906000	41848000	42036000	43474000	34880000	38171000	45844000
MYOF	19933000	29078000	22355000	19482000	10325000	25342000	18872000	17714000	14815000	22366000	21850000	18272000
NAA15	1	6507000	5353600	5013200	7354300	1	1	1	1	1	1	1
NACA	18148000	18431000	21239000	17632000	32066000	20913000	33482000	33079000	51290000	31099000	24082000	30211000
NAGK	10074000	9248400	12585000	15771000	16936000	11741000	15389000	12301000	1	9384000	10457000	9283500
NAGLU	8534200	10295000	12289000	14948000	13071000	9073800	12146000	10772000	1	1	1	1
NAMPT	51300000	40872000	48285000	54567000	53479000	45403000	50498000	48562000	18267000	25507000	29225000	16731000
NAP1L1	36979000	39306000	46915000	50161000	64982000	48523000	72203000	59798000	112390000	107040000	110680000	98282000
NAP1L4	1	40472000	35431000	59139000	37215000	55534000	35318000	34910000	89078000	74861000	91485000	61898000
NAPA	15144000	31680000	33091000	38212000	30455000	39680000	37557000	37412000	30802000	1	27873000	1
NARS	16457000	16856000	18609000	14265000	18247000	16381000	23647000	21030000	1	31504000	35788000	26398000
NASP	1	1	1	1	9710600	12661000	13952000	12206000	1	1	1	1
NBL1	1	1	8126800	8596500	1	5965300	1	1	1	1	1	1
NCKAP1	8147900	11450000	11720000	11701000	9609900	7566800	9240500	12361000	12990000	1	1	8260300
NCL	56914000	46286000	52998000	51938000	93773000	97418000	92351000	79731000	204070000	145270000	171850000	182760000
NDRG1	1	1	1	8215500	1	14796000	13853000	21240000	1	11840000	12914000	1
NEO1	1	1	11320000	13523000	1	8099800	15731000	1	1	1	8847000	1
NID1	289040000	306970000	259430000	280240000	276100000	227550000	207530000	254780000	85438000	83968000	86109000	104720000
NID2	517420000	542600000	520390000	542040000	464370000	454300000	442280000	457990000	347680000	375560000	399180000	419420000
NME1	210200000	132820000	194760000	178450000	78642000	81985000	91543000	78895000	35264000	58395000	1	31898000
NME1-NME2;NME2;NME1;NME2P1	483200000	410530000	586040000	609170000	275800000	446690000	474520000	428540000	134400000	163220000	151720000	124630000
NNMT	31015000	22154000	30486000	30646000	23711000	25412000	27538000	21189000	49277000	53915000	47421000	60942000
NONO	35957000	35541000	38552000	31697000	43384000	44795000	38153000	44554000	36666000	60290000	56469000	59839000
NOP56	1	1	1	1	1	9785600	1	1	11766000	9704500	1	9302000
NOP58	1	1	1090600	1	1	1	1	1	1	3621000	1	1
NOTCH2	1	5070700	7196600	6147500	1	1	1	9588500	1	1	1	1
NOTCH3	1	1	1	1	1	1	1	1	1	9461200	1	6237200
NPC2	79080000	39684000	56688000	70961000	33245000	55103000	47540000	40506000	9512600	11786000	15418000	9948200
NPEPPS	57661000	61038000	63771000	58903000	61741000	71919000	80555000	68921000	58937000	76413000	66907000	67489000
NPM1	107400000	142290000	121090000	119490000	181190000	159260000	168140000	174040000	261380000	329260000	368070000	376300000
NPM3	1	1	1	1	1	1	1	1	42633000	1	14471000	15841000
NQO1	1	17880000	24574000	15895000	9689000	22887000	18517000	18358000	30108000	32161000	29516000	31600000
NRD1	1	7967700	8604600	1	1	1	5795600	1	18807000	9620100	1	17677000
NRP1	70542000	59055000	87343000	67887000	111930000	87984000	69399000	84850000	2175700	8138200	7647900	8099100
NRP2	65017000	54826000	54497000	51040000	41976000	44779000	35351000	41837000	21144000	32414000	9736200	22563000
NSFL1C	1	7527500	13531000	9425500	5482000	9033100	7215500	1	1	7697800	1	1
NT5E	77707000	128570000	100360000	102400000	99183000	131020000	123170000	155150000	25315000	9297700	12395000	19950000
NUCB1	384870000	346400000	334510000	333330000	277270000	357750000	377230000	397220000	73345000	121370000	106760000	75030000
NUCB2;Nucb2	93393000	76253000	93891000	110410000	91200000	94320000	108130000	99244000	41581000	48420000	37387000	25501000
NUCKS1	1	1	1	1	1	1	1	1	1	10147000	1	13483000
NUDC	46414000	35290000	40689000	29988000	24169000	27827000	23331000	21045000	1	16691000	1	12955000
NUMA1	1	1	1	1	1	1	1	1	5258200	1	1	10443000
NUTF2	12464000	10109000	9842000	16507000	19879000	13558000	22298000	16009000	19237000	15432000	38575000	27900000
OAF	26499000	22901000	22783000	28786000	32663000	22649000	26191000	25167000	1	1	1	1
OGN	1	1	1	1	1	1	1	1	9513800	9863900	8299400	8675500
OLA1	8968800	11851000	13092000	14284000	8937000	12815000	12335000	13475000	1	7920900	9079000	7417900
OLFML3	248620000	247560000	235470000	198360000	214210000	192010000	178650000	178150000	124120000	139970000	126730000	170410000
OS9	30626000	30958000	25484000	20775000	25008000	24932000	25238000	25898000	1	1	1	1
OSTF1	1	1	12150000	16267000	17466000	19287000	21249000	17116000	20031000	16298000	13362000	16647000
OTUB1	20690000	12884000	25160000	31050000	14296000	17559000	19312000	24392000	1	8002000	14771000	14461000
P4HA1	21983000	18886000	16936000	18201000	27848000	29061000	26773000	26590000	23710000	22186000	24978000	23374000
P4HA2	22656000	23161000	27655000	27956000	32927000	43424000	32276000	30174000	29221000	31242000	37312000	36510000
P4HB	277270000	225810000	264960000	263610000	218810000	206530000	213830000	179760000	184910000	140060000	145490000	120950000
PA2G4	41566000	28139000	27806000	35500000	28201000	33207000	36787000	30818000	27616000	18257000	15218000	14425000
PABPC1	43630000	37707000	44328000	43217000	39555000	45898000	47216000	47675000	26891000	28297000	26086000	23691000
PABPN1	1	1	6885400	8609700	1	6998100	1	7319000	1	1	1	1
PAFAH1B1	25215000	20908000	21101000	28767000	23220000	27743000	22596000	24775000	13538000	14432000	16088000	13999000
PAFAH1B2	1	1	15201000	24897000	20791000	19804000	23648000	21120000	1	1	1	1
PAFAH1B3	1	1	1	13711000	7379000	1	1	1	1	1	1	1
PAICS	39529000	36111000	34155000	37001000	42704000	37693000	37310000	34781000	45487000	30668000	25783000	28968000
PALLD	12074000	15677000	12298000	11031000	6977800	5111700	5529500	7173300	21070000	24043000	21150000	19925000
PAM	38965000	29686000	31572000	30793000	41712000	41758000	40530000	34885000	28480000	27409000	22465000	31640000
PAMR1	82459000	79183000	78220000	68904000	40783000	98614000	93823000	91535000	8312800	14819000	11525000	11023000
PAPPA	489490000	544230000	563050000	521690000	627060000	624450000	590710000	637990000	66839000	73539000	67017000	73149000
PAPSS1	1	1	1	1	1	1	1	14478000	1	1	1	14617000
PAPSS2	695580000	363980000	312760000	345820000	408180000	530410000	460030000	421520000	544560000	442600000	390950000	399070000
PARK7	101650000	78109000	97497000	124240000	71854000	86914000	104800000	94716000	19875000	40242000	36990000	34300000
PARVA	5041900	12747000	13246000	15027000	13504000	18454000	18781000	15050000	17378000	11520000	9376200	10876000
PBDC1	1	10512000	8916800	10496000	1	11690000	12715000	12241000	1	1	1	1
PCBP1	84119000	69615000	70428000	76099000	98172000	81049000	91342000	98720000	63911000	64363000	65461000	57954000
PCBP2;PCBP3	345120000	306700000	290700000	279760000	360130000	276650000	398510000	484670000	374940000	203720000	274140000	263910000
PCDH10	9958100	1	1	1	1	1	1	1	8861000	1	1	1
PCK2	1	1	1	1	1	1	1	1	47594000	13762000	18677000	12181000
PCMT1	23406000	30942000	25411000	36732000	20757000	24632000	29901000	29164000	1	16637000	17390000	15987000
PCOLCE	760460000	788360000	747950000	790390000	1581000000	1151400000	1151900000	1199400000	316910000	249830000	237730000	306580000
PCYOX1	1	1	1	1	1	9123700	11041000	1	1	1	1	1
PDAP1	1	1	1	1	1	10542000	1	1	21813000	12409000	17235000	11911000
PDCD1LG2	8178200	7093300	1	7924900	1	1	11829000	12015000	1	1	1	1
PDCD5	22505000	18167000	21578000	23346000	19037000	21969000	58306000	43828000	1	16032000	1	21159000
PDCD6	1	1	8284100	7271900	9708900	10364000	13107000	10844000	1	7240900	1	9610000
PDCD6IP	20343000	29182000	33944000	25112000	27256000	30559000	36223000	35001000	22455000	26301000	34334000	27351000
PDGFC	1	1	1	1	13385000	9892800	11015000	1	1	1	1	1
PDGFD	1	12167000	16335000	14847000	9403300	8335500	6332600	8050400	1	1	1	1
PDGFRA	1	1	10526000	7959400	1	4661100	6213900	4435800	1	1	1	1
PDGFRB	17797000	32581000	39079000	34659000	74880000	31258000	38116000	35110000	51627000	38312000	46435000	33183000
PDGFRL	26714000	30994000	24537000	27450000	39103000	44600000	42669000	43632000	19260000	1	1	1
PDIA3	192000000	162080000	166890000	196530000	162310000	168530000	160640000	155030000	90813000	88142000	84159000	69271000
PDIA4	103190000	84600000	90592000	80483000	77840000	90038000	84100000	80534000	116210000	110570000	124200000	159000000
PDIA6	56312000	45503000	61044000	49878000	86336000	51356000	65730000	73370000	72956000	46172000	40840000	42108000
PDLIM1	43046000	41741000	40789000	1	45174000	37745000	64361000	48508000	47668000	32968000	50890000	1
PDLIM4	13136000	13234000	1	11122000	1	13364000	12467000	9466600	1	1	1	1
PDLIM5	51935000	41993000	45481000	54659000	22221000	32349000	36032000	37900000	20241000	40774000	25488000	17593000
PDLIM7	25576000	17872000	20167000	27226000	36036000	26577000	35838000	29326000	42134000	38689000	41508000	33287000
PDXK	6445200	10375000	10820000	11055000	14664000	13714000	12911000	12225000	1	8572000	11294000	10349000
PEA15	1	5507700	11571000	8541400	5821200	6779100	6246400	6106600	1	1	1	1
PEBP1	88413000	36511000	41271000	51017000	43226000	35265000	33911000	29709000	8101000	24507000	22122000	18164000
PEF1	1	1	1	1	1	1	1	303900000	1	1	1	452520000
PEPD	17088000	19484000	14351000	15458000	1	14476000	1	1	7709900	1	1	1
PF4V1;PF4	15366000	17072000	17425000	23370000	1	17215000	18387000	1	1	1	1	1
PFDN2	1	7184100	1	8687300	1	1	1	1	5270400	1	1	6913700
PFDN5	6539600	10706000	11061000	11504000	11400000	14682000	15922000	16517000	9980000	7621800	10531000	9556800
PFDN6	34317000	15866000	1	1	1	20051000	36160000	33180000	1	1	1	1
PFKL	1	11772000	16866000	14966000	11395000	11952000	13583000	10829000	23742000	9862700	10528000	17162000
PFKP	37620000	43308000	42015000	34458000	50022000	39492000	47448000	52773000	59560000	49932000	55168000	51553000
PFN1	694530000	524710000	702620000	797680000	400630000	542390000	505140000	386490000	242010000	319020000	288220000	272160000
PFN2	25019000	22098000	16179000	19090000	19118000	23012000	20447000	16705000	1	1	1	1
PGAM1	325270000	269980000	318600000	334040000	279060000	290850000	291070000	259060000	79133000	98055000	80978000	74050000
PGD	41665000	37577000	46331000	58353000	57221000	52366000	54107000	49246000	33739000	33596000	30272000	30723000
PGK1	296010000	199030000	274130000	265840000	398120000	300490000	323470000	334420000	216070000	172530000	203050000	159680000
PGLS	21304000	31488000	32187000	36217000	30509000	31616000	32042000	34498000	8491700	17985000	16724000	12075000
PGM1	26280000	25259000	26343000	29748000	23377000	22883000	20947000	14015000	8632700	11645000	11661000	10098000
PGM2	1	1	16339000	1	1	1	23595000	1	1	1	1	1
PGM3	38226000	39852000	44263000	42205000	31222000	36139000	37429000	44393000	36883000	40664000	41789000	61836000
PHB	42245000	26223000	34353000	39084000	34948000	36475000	37517000	23394000	18780000	28135000	17686000	23341000
PHB2	15215000	24983000	24012000	27124000	16138000	25586000	23733000	20552000	16545000	12356000	16965000	13975000
PHGDH	9548300	38267000	25157000	22283000	14760000	25994000	30270000	23970000	122670000	190400000	204320000	202030000
PHPT1	1	6306200	7505500	6362100	6062300	4537700	4264100	3514000	29709000	20838000	15336000	1
PI16	54905000	23053000	29234000	36613000	18170000	24917000	26998000	20515000	1	1	1	1
PICALM	21617000	26412000	30401000	33740000	29482000	30644000	28605000	30577000	14124000	10924000	7647800	11030000
PKM	1	19325000	14838000	15373000	20417000	17122000	16371000	11839000	1	8674300	1	7177400
PKM	715920000	787930000	807090000	746690000	1167000000	1029500000	1162100000	1077400000	1051700000	936250000	1018900000	1156700000
PLAT	40154000	32091000	32363000	32571000	46246000	42460000	49181000	50603000	28311000	29907000	32474000	38209000
PLAUR	27231000	26242000	31656000	27120000	27938000	35472000	54863000	37933000	21222000	26081000	27271000	16950000
PLBD2	1	1	5115000	1	1	1	10444000	6863900	1	1	1	3890700
PLD3	18355000	1	16471000	1	18630000	1	23521000	25769000	1	1	1	1
PLEC	124530000	104570000	110690000	106570000	93393000	92765000	98529000	100340000	86200000	97298000	87412000	94113000
PLIN3	37563000	33289000	31345000	36764000	44019000	30393000	45546000	38624000	33554000	27637000	31736000	28205000
PLOD1	246280000	278260000	270160000	263420000	361600000	322510000	358450000	414030000	112590000	109970000	138770000	117580000
PLOD2	289290000	273880000	289220000	294480000	312250000	382350000	365890000	380110000	83732000	92243000	90745000	94420000
PLOD3	57034000	56908000	57205000	53827000	68893000	62834000	71428000	76885000	34767000	32052000	36792000	34870000
PLS3	101450000	81874000	95148000	111710000	93400000	86753000	97638000	87170000	78147000	99288000	95096000	63814000
PLSCR3;TMEM256-PLSCR3	37160000	37060000	34073000	1	29505000	27683000	23513000	25187000	1	1	1	1
PLTP	128880000	146680000	183420000	216910000	169420000	181380000	192560000	178400000	23765000	6125100	11940000	9507100
PLXDC2	1	1	1	1	1	1	1	1	5350800	5374300	1	3481700
PLXNB2	15377000	16606000	18733000	17867000	13829000	23733000	17993000	16919000	12914000	10864000	9920300	9458100
PNP	39860000	25526000	38131000	39755000	66018000	29218000	49087000	41021000	11041000	9470500	7280900	1
PODN	1	10759000	12124000	1	1	11233000	15565000	17132000	1	1	8525400	1
POSTN	208310000	205280000	170500000	148330000	87432000	123250000	128430000	87739000	33375000	105200000	57190000	44668000
POSTN	378420000	412580000	414960000	419510000	551220000	507950000	565140000	557300000	337590000	291670000	297960000	269360000
PPA1	1	13094000	15177000	17948000	12720000	14659000	14531000	1	16473000	1	14369000	13039000
PPIA	473390000	410370000	478050000	641980000	497320000	380380000	491890000	557960000	304030000	269780000	286240000	256310000
PPIB	224110000	158680000	212280000	221360000	157110000	205200000	180290000	176800000	87051000	71854000	76822000	60733000
PPM1F	1	1	14000000	17016000	5806000	9046400	8939500	7173200	1	1	1	1
PPM1G	1	1	1	1	1	1	5267100	4188300	21991000	1	1	1
PPME1	1	7205100	6220500	5432400	1	8408000	9312800	7755400	1	8621300	9779700	7648800
PPP1CA;PPP1CC	1	23100000	28578000	22681000	30301000	23196000	22898000	22481000	50068000	63283000	29618000	32808000
PPP1CB	40891000	43150000	38394000	45276000	69546000	47842000	53713000	60096000	82262000	49109000	67817000	69179000
PPP1R12A	211430000	126640000	130190000	246880000	186770000	135470000	192550000	229080000	188000000	234580000	232430000	188850000
PPP1R7	1	8536200	8561600	7275400	11324000	9183300	12431000	16789000	8162800	10819000	13115000	13079000
PPP2CA	20459000	16542000	18470000	17704000	32745000	21163000	20142000	20629000	42338000	24086000	33533000	34660000
PPP2R1A	30797000	36965000	38778000	38249000	41037000	44926000	42970000	45714000	42876000	43047000	42137000	47395000
PPP2R2A	1	1	1	9708200	8101600	9858900	12374000	11250000	1	1	1	1
PPP3CA;PPP3CB	1	12474000	12536000	17051000	12279000	14475000	11975000	13672000	1	8875800	1	1
PRCP	7890900	11306000	15519000	14970000	21377000	14695000	15588000	18921000	1	1	1	1
PRDX1	706760000	606240000	744000000	786480000	473680000	734410000	666700000	580220000	296160000	328050000	330380000	271510000
PRDX2	59978000	54497000	59410000	51544000	45379000	55375000	50615000	43070000	98408000	87816000	94591000	95227000
PRDX3	29757000	33040000	41190000	47210000	30956000	31074000	40324000	31658000	26197000	29387000	20001000	22868000
PRDX4	63534000	50521000	56683000	42335000	82824000	60028000	50872000	49617000	57645000	63421000	58449000	56603000
PRDX5	38817000	32332000	39542000	46771000	47919000	41199000	50665000	37594000	18926000	39743000	51279000	34443000
PRDX6	124460000	128300000	145500000	177700000	135980000	161740000	155120000	162420000	116370000	113330000	147020000	131100000
PRELP	223250000	1	1	1	1	4988200	1	1	1	1	1	1
PREP	7774300	1	7104100	7931400	9357600	9371900	10373000	8019300	12976000	1	7228400	6377300
PRKAR1A	13622000	14878000	18587000	19127000	16673000	13181000	16976000	12852000	10660000	14728000	9450700	11462000
PRKAR2A	14081000	15210000	16808000	14487000	22303000	14830000	15199000	13593000	30978000	29136000	24842000	32303000
PRKCA	2701000	1	2631800	1	6578200	3315800	1	1	1	1	1	2953400
PRKCSH	44490000	45557000	58566000	49926000	40210000	65199000	61128000	60756000	33850000	31804000	31742000	29524000
PRKDC	1	1	1	1	4050500	6220800	6469500	4717900	18403000	7918700	8295400	10606000
PRMT1	22843000	26952000	25326000	30657000	37687000	38506000	37407000	34122000	38478000	28269000	44609000	39822000
PRNP	176480000	116090000	170740000	172190000	120830000	162820000	147750000	153980000	443567453	399489345	476783456	300345467
PROCR	117540000	173630000	198850000	233680000	169630000	151360000	197010000	189490000	27840000	1	1	26083000
PRPF19	8923400	8078500	7328700	8824100	13209000	12704000	15327000	13502000	13663000	24073000	27233000	26848000
PRPF8	1	1	1	1	1	1	1	1	7215300	6634600	4550200	5615700
PRPS1;PRPS1L1;PRPS2	1	1	1	15257000	11732000	15525000	14275000	14071000	1	17150000	16466000	16376000
PRSS23	30816000	27006000	35725000	33303000	32145000	39248000	32037000	39781000	1	1	10289000	1
PSAP	1	55605000	1	79613000	1	71547000	1	1	1	1	1	1
PSAP	169510000	207040000	224630000	241380000	188680000	207600000	213120000	184610000	111600000	99963000	115140000	78947000
PSAT1	27199000	17940000	22620000	25719000	17488000	18049000	19595000	16567000	31704000	45321000	48747000	27816000
PSM8;PSMB8	1	13048000	19440000	11061000	9850200	14819000	11600000	9758000	1	1	1	1
PSMA1	46349000	49990000	55968000	46377000	64994000	80648000	70483000	65025000	11111000	21289000	30164000	18186000
PSMA2	96451000	137720000	141890000	160640000	185270000	167460000	173300000	187970000	101400000	67884000	73494000	48765000
PSMA3	64236000	77071000	79290000	71308000	61693000	87868000	115230000	89241000	34130000	38143000	34347000	25359000
PSMA4	60502000	59088000	51107000	58650000	49383000	79321000	88217000	71605000	24737000	13767000	31882000	15301000
PSMA5	93107000	83131000	84836000	99119000	78145000	116490000	104990000	97106000	53763000	27861000	39925000	25155000
PSMA6	67532000	63412000	69537000	58716000	86121000	67451000	83355000	81957000	32306000	35390000	40032000	16202000
PSMA7	53453000	52015000	57807000	54252000	56296000	70395000	57731000	70815000	16165000	22015000	23499000	15028000
PSMB1	71273000	56782000	58658000	47770000	86548000	70565000	67731000	95495000	18164000	27702000	20392000	15390000
PSMB2	58771000	61574000	67218000	60198000	32751000	56281000	43140000	43598000	31260000	23583000	25484000	15328000
PSMB3	42858000	48645000	49004000	50495000	45354000	47495000	44977000	44947000	28730000	28951000	14431000	16681000
PSMB4	40341000	41738000	37295000	44839000	28157000	31360000	43060000	34383000	83067000	92819000	65444000	83285000
PSMB5	78443000	80721000	92918000	75786000	49699000	62283000	68932000	65554000	16448000	36042000	28503000	16249000
PSMB6	89719000	88970000	104710000	92491000	89892000	107780000	107700000	97079000	36975000	47212000	45765000	24518000
PSMB7	39436000	33867000	32538000	23514000	30191000	24833000	22222000	19849000	15846000	22069000	17701000	11202000
PSMC1	1	11598000	11169000	12159000	13280000	12499000	11230000	11436000	27174000	17170000	15903000	21373000
PSMC2	32625000	54040000	43050000	37620000	39703000	39728000	42099000	45835000	111240000	66481000	86759000	86073000
PSMC3	15014000	15504000	15009000	11760000	16416000	19969000	15905000	13588000	19333000	19938000	23534000	22318000
PSMC4	17660000	13976000	13828000	11939000	11940000	15853000	14556000	12618000	14463000	21541000	21900000	18655000
PSMC5	13699000	15589000	10048000	13247000	12371000	11258000	12505000	9496300	44555000	31951000	22713000	33111000
PSMC6	18835000	16173000	18187000	19751000	28490000	21464000	25765000	21598000	44542000	32859000	35540000	40636000
PSMD1	124580000	154530000	160670000	206880000	159320000	220240000	177430000	223470000	366510000	184460000	249140000	191220000
PSMD11	23551000	24348000	29913000	27861000	36107000	18365000	32169000	43482000	79269000	36356000	30187000	39025000
PSMD12	13793000	17505000	13566000	16817000	20735000	21298000	19246000	18619000	41961000	24388000	17647000	23094000
PSMD13	24064000	24007000	25624000	28194000	32601000	33103000	33005000	40671000	40971000	32345000	41462000	42329000
PSMD14	10443000	19145000	18301000	17232000	24099000	23362000	15329000	19165000	8775700	11649000	16543000	24466000
PSMD2	44702000	42742000	59357000	40202000	49684000	52032000	44518000	42371000	72520000	54865000	54912000	62273000
PSMD3	20091000	31339000	28892000	28133000	38791000	31676000	41968000	32873000	78746000	42512000	38308000	49438000
PSMD4	1	22422000	23196000	1	15859000	22429000	20592000	24139000	1	20315000	27852000	30591000
PSMD5	1	20185000	1	1	38528000	26517000	23633000	31302000	1	16745000	1	20611000
PSMD6	17094000	21528000	17236000	19768000	18957000	21649000	17785000	18950000	22440000	17914000	10831000	19092000
PSMD7	1	9128600	12014000	7727200	9510600	6914700	6914000	1	7650300	20707000	13385000	10515000
PSMD8	7802900	1	1	13791000	1	22176000	21251000	13154000	1	1	1	13000000
PSMD9	1	11825000	12285000	12725000	5752700	6227800	6754500	6268300	4800200	1	1	1
PSME1	10833000	22538000	23205000	30543000	20662000	25053000	24948000	24210000	12602000	11477000	11668000	7179200
PSME2	14538000	20808000	31699000	34022000	25034000	30449000	33192000	32219000	19466000	11220000	9403000	10438000
PSPH	1	1	1	15632000	1	12466000	1	1	14741000	1	1	1
PTBP1	8477600	8762300	10008000	15080000	18332000	14154000	20375000	16393000	9883100	15707000	9706600	10279000
PTGDS	23473000	1	24542000	25871000	1	1	1	1	1	1	1	1
PTGES3	18470000	25373000	28518000	35411000	52276000	34314000	37234000	27579000	58966000	51896000	72920000	68420000
PTGFRN	12445000	9111700	7141900	1	7213600	12193000	1	1	10529000	6615900	13958000	1
PTGR1	8213100	15135000	16876000	18047000	9710900	18338000	12817000	14345000	1	1	1	1
PTK7	1730300000	1666200000	1747600000	1594400000	1322500000	1312000000	1304600000	1556600000	1983200000	1403300000	1521400000	1334500000
PTMA	1	54819000	40803000	34535000	56227000	49244000	49227000	35092000	312870000	179370000	242700000	374560000
PTMS	1	44866000	69308000	1	1	53252000	38888000	39116000	137690000	170460000	151440000	92487000
PTPN11	1	1	1	11200000	8893500	1	1	1	1	1	1	1
PTPRF	22070000	19370000	15870000	17454000	25736000	18466000	15810000	20449000	1	1	15734000	10033000
PTPRK	74714000	41154000	60709000	74180000	50471000	68167000	70954000	75051000	1	1	1	1
PTRF	19947000	18817000	19991000	19151000	34189000	25158000	27702000	27473000	31159000	34687000	34632000	38120000
PTX3	436980000	523830000	456630000	431260000	541900000	501400000	559650000	620870000	2342600000	1827800000	1672000000	1804600000
PVR	43205000	43028000	46156000	60169000	26741000	51780000	41587000	49407000	1	1	1	1
PVRL2	21713000	17271000	19451000	21788000	19478000	14099000	1	16505000	1	1	1	1
PXDN	805050000	974060000	845800000	900310000	925020000	846650000	806450000	883100000	470720000	383680000	387710000	453850000
PYCR1	1	1	1	7958800	1	6323900	1	1	1	22243000	18313000	19753000
PYGB	13428000	18734000	17897000	24084000	25110000	19564000	21851000	25839000	34196000	37086000	46282000	37832000
PYGL	1	1	4356500	1	5073700	4515200	6406700	5772900	1	8128200	7269100	1
QARS	18489000	18451000	22441000	23057000	14249000	19908000	17088000	16326000	24955000	32029000	29709000	26946000
QPCT	41246000	66813000	75195000	64477000	69256000	71758000	64002000	56428000	8219200	8661700	10598000	1
QPRT	1	1	2287900	1	1	1	1652800	1	1	5056000	1	1
QSOX1	540340000	530850000	536770000	541520000	501040000	525650000	512330000	515580000	172890000	191020000	183060000	152450000
RAB10	1	59766000	50065000	43161000	1	46840000	19582000	30401000	22879000	60828000	20050000	27305000
RAB11A;RAB11B	56792000	42526000	45399000	53055000	44604000	52523000	56819000	50181000	30274000	24050000	28869000	27683000
RAB13	19104000	20581000	13250000	15484000	17180000	14431000	21778000	13665000	1	12849000	14096000	14417000
RAB14	11969000	10982000	13252000	15472000	11921000	12631000	12927000	12611000	1	11483000	9986500	10369000
RAB1A	118530000	113870000	127120000	128160000	173330000	165150000	178480000	157940000	166010000	75235000	109020000	104130000
RAB1B	1	13877000	12200000	15275000	14273000	15075000	10010000	11109000	13784000	18844000	1	1
RAB21	1	10709000	11529000	10170000	8082700	11381000	11781000	7623800	1	1	6902800	10635000
RAB23	1	1	1	1	1	1	5307400	1	11729000	1	8483600	10310000
RAB2A;RAB2B	20272000	16882000	16852000	22081000	20861000	20996000	21188000	19583000	15457000	14250000	10920000	13086000
RAB31;RAB22A	1	1	4758000	1	1	1	8354600	1	1	1	1	1
RAB35	11307000	1	1	6279400	1	1	1	1	1	1	1	1
RAB5C;RAB5B	32924000	28934000	38192000	37239000	62217000	38301000	37523000	41417000	65400000	21274000	26582000	24858000
RAB6A;RAB6B	72187000	81972000	87444000	90677000	69753000	104770000	87955000	112500000	34066000	54661000	1	54338000
RAB7A	31594000	33427000	32087000	31350000	30204000	37449000	35477000	35563000	30931000	22033000	33282000	34951000
RAB8A	1	26732000	31737000	29422000	14158000	23730000	16705000	15136000	1	16422000	1	1
RAB8B	1	1	1	15870000	1	8359500	1	8299300	1	1	1	1
RAC1;RAC3	65455000	76098000	85910000	63435000	55849000	78358000	59741000	60116000	38053000	77329000	72366000	55715000
RAD23A	1	9519100	8994800	1	1	9054500	1	1	1	1	1	1
RAD23B	15524000	17183000	17146000	21768000	15578000	16790000	20032000	18164000	39408000	13457000	12229000	11183000
RALA	30823000	31021000	31997000	35934000	30480000	52166000	43203000	45651000	1	1	1	1
RAN	66081000	55391000	57911000	64130000	77435000	83395000	83643000	80004000	59312000	84730000	95395000	81006000
RANBP1	49519000	18289000	17786000	21411000	26893000	20833000	18023000	23117000	28770000	20423000	30774000	22074000
RANGAP1	18772000	15908000	16828000	14825000	19623000	15200000	24113000	22568000	39759000	21962000	27342000	21428000
RAP1B;RAP1A	67499000	81861000	85424000	77451000	68870000	101250000	91399000	88548000	66079000	73700000	63567000	75429000
RAP1GDS1	46433000	37561000	45579000	34763000	45689000	46481000	41082000	33952000	20837000	30285000	25255000	22509000
RAP2C	1	12363000	15573000	15467000	10992000	1	10706000	1	5080800	15489000	12597000	11459000
RARRES1	1	33953000	38794000	26396000	24637000	46946000	42489000	37359000	1	1	1	1
RARS	24854000	25889000	26377000	26032000	26408000	25240000	36073000	33191000	31129000	29583000	35608000	27618000
RBM3	25145000	19355000	21181000	29082000	31941000	16943000	27447000	22898000	1	1	1	1
RBM8A	1	1	1	1	1	1	10369000	1	10206000	1	1	1
RBMX;RBMXL1	22207000	1	14215000	13496000	23236000	16695000	18418000	16662000	21776000	19120000	20694000	16975000
RBP4	1	1	6956800	8094300	1	1	5228600	5332800	124830000	281900000	283220000	44843000
RCN1	65137000	68382000	62931000	67852000	90292000	86343000	89015000	95094000	163020000	174700000	181290000	229490000
RCN3	67346000	63451000	67228000	57121000	73639000	70455000	88014000	109960000	120870000	113930000	101150000	117850000
RDX	10685000	13916000	17970000	22285000	16198000	15784000	16034000	11964000	9313400	9789600	5122700	7761000
REXO2	32448000	29372000	29179000	42894000	30319000	31674000	27379000	1	13502000	18485000	20786000	1
RFTN1	26199000	25973000	18095000	22371000	18627000	15778000	20823000	20045000	11607000	13660000	11176000	17424000
RGMB	1	22288000	21415000	23820000	24575000	17460000	29078000	28602000	1	1	1	1
RHOA	68458000	68368000	62444000	65820000	56456000	79869000	74911000	74281000	35182000	51125000	49161000	47239000
RHOC	1	57383000	35906000	22761000	22788000	35347000	37626000	30802000	27639000	52185000	1	44811000
RHOG	8924600	9843400	1	8911800	1	9076500	9771300	9608600	1	1	1	8270100
RNASE4	43600000	32406000	39231000	43805000	54428000	49377000	49029000	57679000	1	1	1	1
RNASET2	13847000	12017000	17654000	17983000	15054000	16082000	17274000	16494000	1	1	1	1
RNH1	57257000	61520000	64826000	62001000	76547000	66776000	79424000	77217000	63918000	50101000	42289000	41862000
RNPEP	7026800	8756000	12868000	16654000	17425000	14340000	11664000	14520000	7804400	7183100	16359000	7633700
ROBO1	6259500	8312900	8316000	10070000	7696900	6694800	8210600	7086800	1	1	1	1
RPL10;RPL10L	30607000	36044000	31522000	23460000	28262000	30132000	27802000	20122000	25135000	31613000	26518000	35932000
RPL10A	84043000	72156000	86417000	78257000	46034000	83581000	64921000	82861000	117190000	65400000	103730000	114950000
RPL11	39734000	62243000	73582000	58866000	80756000	55217000	55827000	39367000	1	43486000	43502000	45611000
RPL12	68152000	95369000	84898000	79494000	113350000	99512000	122630000	123580000	130970000	105250000	134810000	108130000
RPL13	53905000	62857000	59511000	73095000	48155000	52312000	61987000	55005000	87124000	58875000	62307000	82263000
RPL13A;RPL13a	40895000	46980000	40584000	44212000	41409000	36078000	36994000	39389000	26717000	27170000	38307000	33207000
RPL14	49352000	44356000	42740000	45579000	46297000	37313000	39356000	36250000	38907000	1	35789000	39998000
RPL15	199450000	43895000	68824000	38030000	42797000	37889000	38925000	31416000	59719000	50007000	63792000	57560000
RPL17;RPL17-C18orf32	62149000	72524000	49875000	55743000	61094000	53039000	63188000	32413000	61988000	27829000	59563000	39100000
RPL18	72312000	85719000	73271000	67210000	52752000	74668000	85789000	75980000	166680000	90095000	119020000	105550000
RPL18A	26672000	28515000	22968000	29013000	28098000	23448000	28549000	27126000	29479000	19967000	28374000	33264000
RPL19	24549000	35385000	30278000	26588000	19396000	19246000	17650000	15022000	42329000	34352000	40930000	44942000
RPL21	65056000	60331000	64789000	71652000	44233000	76407000	68083000	69716000	1	1	41944000	42748000
RPL22	33664000	36586000	31100000	39828000	42498000	37636000	37908000	35429000	113540000	86605000	90866000	81508000
RPL23	28380000	28262000	38737000	33445000	44499000	37993000	59281000	36075000	46680000	30093000	45131000	29790000
RPL23A	40957000	47316000	30446000	23669000	23255000	38525000	40997000	38335000	47398000	53860000	60534000	48328000
RPL24	64472000	79813000	84332000	83665000	86484000	90164000	117950000	104130000	60035000	43200000	72389000	57277000
RPL26;RPL26L1	40337000	38977000	40736000	34281000	21061000	41860000	27593000	17364000	20028000	30418000	25283000	27866000
RPL27	58053000	67782000	62851000	72544000	76027000	69046000	80467000	65945000	86130000	69660000	87403000	98066000
RPL27A	67107000	93277000	71899000	88992000	68864000	78932000	70771000	104730000	36273000	65741000	66082000	72347000
RPL28	107600000	55568000	50449000	41012000	34995000	33716000	30364000	26014000	71996000	89088000	70657000	71484000
RPL29	1	12798000	18681000	19563000	11053000	11157000	12470000	8856900	15937000	15995000	17828000	12147000
RPL3	61119000	61943000	64506000	75676000	44656000	79792000	66221000	59867000	45832000	64448000	69270000	78633000
RPL30	42008000	51566000	56200000	37331000	59353000	56947000	52184000	35107000	45330000	55346000	66503000	60442000
RPL31	29468000	34531000	35605000	21085000	21828000	25515000	27267000	25958000	37646000	30473000	36427000	25639000
RPL32	37614000	40038000	36451000	25709000	12457000	30992000	23161000	23516000	20655000	32287000	38149000	30091000
RPL34	57090000	53580000	51253000	51168000	17817000	38787000	35650000	27731000	54175000	45540000	62760000	56652000
RPL35A	1	1	1	10190000	9917600	11337000	11612000	13370000	1	1	1	1
RPL36	1	44245000	43682000	49400000	49077000	66629000	66722000	68645000	60281000	87067000	92586000	62324000
RPL36AL;RPL36A;RPL36A-HNRNPH2	23448000	28681000	19213000	16275000	20705000	18346000	17875000	17614000	1	38338000	1	1
RPL38	20530000	1	21125000	1	1	25843000	23957000	1	1	1	1	1
RPL4	388690000	372040000	386470000	372360000	378470000	360080000	364570000	360810000	500400000	378670000	421100000	370830000
RPL5	118370000	134910000	127150000	123400000	118740000	128670000	138220000	124690000	162770000	141090000	153030000	148520000
RPL6	39525000	45081000	55639000	38362000	32319000	43515000	35695000	39149000	61386000	65263000	57461000	57281000
RPL7	48345000	69484000	68563000	81353000	69039000	74016000	71334000	75974000	106390000	49029000	58665000	59887000
RPL7A	92048000	83193000	78075000	79434000	61893000	76410000	74842000	88830000	100910000	99684000	107770000	99508000
RPL8	88274000	77575000	106440000	102760000	62708000	73560000	54429000	57504000	88840000	106870000	71068000	103030000
RPL9	24587000	22012000	21592000	20310000	19804000	22548000	22907000	21097000	35037000	35630000	23183000	29057000
RPLP0;RPLP0P6	113370000	97195000	103460000	99068000	110230000	123870000	129670000	152330000	188260000	132350000	164560000	161290000
RPLP1	54330000	80600000	62809000	66395000	115560000	81874000	1	1	247250000	84218000	95393000	86321000
RPLP2	277070000	186630000	241680000	228670000	365050000	253000000	242160000	280900000	283670000	235090000	320040000	418590000
RPN1	8486900	13800000	16991000	12194000	15071000	14815000	16742000	17162000	8644300	11156000	10810000	13099000
RPN2	8769800	18565000	19658000	16589000	21116000	20195000	20385000	18561000	44897000	18001000	17387000	25775000
RPS11	77011000	65793000	69421000	64369000	49470000	69692000	51971000	53421000	49793000	65749000	88447000	89588000
RPS12	63561000	55221000	65030000	56118000	62778000	57232000	44173000	32059000	18145000	55475000	64350000	63814000
RPS13	1	14494000	14768000	13457000	15145000	16489000	15513000	14062000	1	1	1	1
RPS14	25691000	21991000	20170000	20090000	24831000	31787000	34189000	40709000	25609000	24440000	1	32246000
RPS15	1	11287000	10488000	10171000	10218000	10846000	11390000	9755900	8238200	10927000	9633200	15144000
RPS15A	12249000	27272000	32814000	28902000	27405000	44452000	24450000	27672000	28467000	22604000	28062000	27051000
RPS16	56968000	85472000	61289000	41434000	18160000	86026000	65100000	58417000	55215000	85704000	87468000	70579000
RPS17	8173000	7745300	9266200	12275000	8941300	14532000	11128000	11441000	6888900	8368500	14751000	10793000
RPS18	85552000	90974000	80816000	65329000	40158000	57982000	49605000	40992000	58803000	114850000	85852000	96102000
RPS19	25652000	24021000	25917000	28569000	15238000	20833000	21856000	23927000	46383000	45936000	69715000	44264000
RPS2	65885000	67816000	54248000	63385000	57949000	70232000	68447000	56737000	55957000	54663000	63116000	74966000
RPS20	1	94247000	62808000	47669000	33932000	69141000	64628000	65948000	78422000	129720000	99890000	84850000
RPS21	25937000	21018000	27409000	32708000	15360000	21518000	25654000	20793000	1	22952000	24242000	19679000
RPS23	1	52010000	77563000	44471000	45788000	48516000	43047000	43235000	1	27503000	162700000	27212000
RPS24	19913000	35474000	36325000	38299000	52567000	45614000	49852000	50150000	1	25330000	15480000	24197000
RPS25	35736000	51628000	57512000	44081000	39229000	46329000	59954000	53204000	16934000	39470000	53941000	47168000
RPS26;RPS26P11	79426000	91664000	102690000	70303000	40310000	67863000	61662000	55010000	68085000	98219000	69126000	73722000
RPS27A;UBC;UBB;UBA52	1000700000	671110000	769970000	608300000	395330000	558400000	465890000	463970000	407200000	508680000	360390000	418760000
RPS27L	29626000	32739000	34735000	29499000	34147000	24445000	20421000	26071000	44207000	45453000	36970000	37388000
RPS28	31919000	26846000	33094000	38991000	1	20785000	56270000	48804000	32802000	27200000	33132000	31183000
RPS3	101320000	102480000	90196000	91147000	124870000	86393000	90844000	137160000	157910000	126940000	131220000	153630000
RPS3A	73649000	66260000	71495000	69219000	59453000	58140000	54813000	45401000	70716000	99710000	69353000	80635000
RPS4X	26109000	38713000	34759000	37326000	22589000	31770000	26202000	22043000	33498000	32132000	32223000	41707000
RPS5	39184000	53780000	47978000	36967000	43315000	35879000	33456000	25879000	92429000	75024000	60007000	65534000
RPS6	69006000	44111000	34579000	36277000	44184000	28069000	29141000	34641000	81643000	66949000	63059000	68192000
RPS7	14281000	21456000	25677000	23791000	21215000	33635000	21811000	24236000	20334000	25264000	27149000	28686000
RPS8	84646000	78593000	74955000	60274000	100300000	65783000	71563000	86738000	180190000	126250000	142360000	138770000
RPS9	68156000	85300000	64921000	77949000	64503000	84669000	85588000	79239000	137420000	86246000	108590000	101360000
RPSA	84512000	100190000	90563000	78113000	116640000	101050000	119880000	137170000	201580000	110390000	130870000	131850000
RRAS	27064000	24345000	18640000	25428000	16325000	28346000	1	12855000	58302000	28052000	27688000	45899000
RRBP1	51914000	39344000	44403000	46446000	31622000	48044000	47671000	44649000	36722000	44489000	41013000	41347000
RSU1	17168000	8015800	10430000	9686700	10453000	8316500	7385300	11358000	1	1	1	1
RTCB	13329000	13127000	13000000	12370000	13726000	14665000	22397000	16432000	21383000	18517000	26891000	23665000
RTN4	96075000	111700000	134790000	126910000	73118000	160480000	142130000	122870000	84333000	158320000	149990000	154490000
RUVBL1	14765000	15993000	15762000	18507000	17692000	17459000	20040000	24646000	35815000	24065000	30908000	33540000
RUVBL2	18689000	19522000	18445000	21198000	20946000	19675000	23606000	24936000	19246000	25951000	28823000	26599000
S100A10	21369000	1	18253000	54768000	33283000	25377000	24939000	21841000	60242000	35865000	37531000	39614000
S100A11	453600000	323510000	432260000	506690000	398660000	408090000	408930000	335690000	403330000	274460000	319950000	216720000
S100A13	39532000	78219000	86051000	88092000	99880000	77043000	90656000	67945000	30095000	15757000	20108000	16639000
S100A16	1	21245000	23891000	21997000	24097000	16478000	19882000	16638000	15983000	1	1	12206000
S100A6	791310000	1137200000	1253800000	1295000000	1376900000	1042000000	1349400000	1379800000	432360000	625120000	303460000	587580000
SAR1A	15179000	19220000	11586000	10234000	10981000	18218000	14731000	12626000	16517000	20030000	17473000	12889000
SARS	8213100	13709000	11609000	12412000	12134000	13180000	10045000	12472000	25551000	22253000	23603000	27156000
SBDS	1	1	20278000	1	8277700	12861000	1	1	18071000	1	1	18832000
SCARB2	1	13543000	11935000	1	13007000	13777000	12981000	11716000	16723000	12746000	18813000	18443000
SCFD1	9688000	1	1	1	1	5298400	8779200	11386000	1	12916000	14535000	13833000
SCG2	1	1	1	1	33715000	39960000	38575000	36609000	72773000	59508000	57780000	62848000
SCRN1	1	1	14896000	1	1	1	10213000	1	1	1	1	1
SDC4	83112000	45874000	63414000	49297000	23538000	32621000	32032000	29519000	19249000	1	16850000	1
SDCBP	41838000	61624000	47017000	52828000	59670000	55746000	60400000	55209000	27247000	22091000	35121000	1
SDF4	114690000	82431000	150530000	99553000	116030000	73237000	88581000	84781000	1635700	11423000	11782000	2718200
SDHA	6807600	1	6257500	8473100	1	5063500	1	1	1	10363000	9427400	10687000
SEC13	13752000	19541000	14674000	17432000	32786000	16100000	17109000	13900000	42703000	19833000	29040000	21265000
SEC16A	1	1	1	1	1	1	1	1	1	9336800	7442100	11781000
SEC23A	93998000	93718000	85309000	91813000	122150000	94279000	95714000	93504000	96327000	105840000	105130000	103530000
SEC24C	1	1	1	1	1	1	7594900	8105100	1	1	1	5195900
SEC24D	20197000	19542000	18094000	16537000	22983000	20233000	29804000	28600000	30272000	26388000	32025000	32030000
SEC31A	20405000	23572000	25376000	22868000	23299000	24017000	22520000	24853000	41900000	32800000	28814000	30291000
SEMA3C	1	10636000	9896200	10314000	10217000	10753000	15674000	17534000	1	1	1	1
SEMA5A	11233000	12052000	14853000	13993000	14904000	14287000	14717000	12054000	1	1	1	1
SEMA7A	44244000	20418000	33561000	42741000	31969000	23639000	27638000	27551000	1	1910300	1	1
SERBP1	1	21236000	32827000	26571000	26454000	19048000	20378000	16675000	1	19490000	1	17251000
SERPINA3	1	12622000	13125000	10573000	1	1	1	1	1	1	1	1
SERPINB1	14271000	12061000	19054000	12657000	14037000	19612000	22890000	17017000	1	1	1	1
SERPINB2	43579000	43075000	41749000	52246000	51621000	46258000	54463000	57546000	1	1	1	1
SERPINB6	59119000	34067000	36623000	54020000	47493000	45718000	61152000	59410000	6159200	7287400	11628000	7366600
SERPINE1	1870700000	2418100000	1776000000	2166300000	2115900000	2194200000	1497700000	1932400000	625000000	644560000	679300000	475380000
SERPINE2	85788000	1	208150000	345680000	1	396360000	101650000	1	1	1	1	1
SERPINE2	1563400000	1966900000	1728600000	1704300000	1910400000	2197500000	2000900000	2104900000	1435800000	1822300000	1862800000	1887500000
SERPINF1	493800000	522900000	587280000	567340000	560240000	596410000	589050000	599820000	152370000	147190000	157320000	158020000
SERPING1	1	1	1	1	1	1	1	1	1	18477000	23378000	1
SERPINH1	235590000	293940000	259500000	320050000	479900000	400320000	441630000	429500000	887610000	785850000	872640000	885960000
SET;SETSIP	76730000	85817000	80380000	76593000	110370000	84409000	72426000	59162000	372430000	325840000	317630000	287330000
SF3A1	1	1	1	9717200	1	1	1	1	17886000	24958000	21852000	17409000
SF3B1	1	13707000	11213000	1	13351000	13091000	1	11517000	1	17045000	13837000	12912000
SF3B3	1	12360000	1	8640300	10804000	12506000	10454000	10707000	14370000	17051000	14408000	20559000
SFPQ	18225000	20335000	19405000	19977000	27879000	21364000	27496000	20884000	59651000	57310000	55466000	65738000
SGSH	1	6646200	1	3867900	1	1	1	1	1	1	1	1
SH3BGRL	27275000	23024000	29432000	37742000	20368000	24043000	27352000	32919000	1	12854000	16364000	1
SH3BGRL3	218370000	138040000	148770000	178490000	318620000	141180000	358360000	165320000	1	133840000	105910000	68039000
SH3GL1	15460000	15072000	15246000	15911000	14819000	14809000	18515000	16272000	1	1	1	1
SHANK3	1	1	1	1	1	1	1	1	1	39799000	44676000	40487000
SHMT2	20802000	16105000	19933000	17661000	22781000	19854000	18251000	24318000	29643000	33539000	35756000	39300000
SIAE	12876000	1	13231000	12476000	6264900	9561000	9730900	1	1	1	1	1
SIGLEC9	150310000	167670000	1	315700000	1	1	1	1	1	1	1	1
SIL1	50191000	25848000	32436000	34796000	34427000	25469000	29997000	33136000	10008000	27439000	1	16609000
SIRPA;SIRPB1	14641000	10446000	13181000	17272000	1	10064000	9403600	8694600	1	1	1	1
SKP1	32216000	12253000	23267000	26467000	22087000	23835000	18102000	21689000	1	12098000	13060000	11522000
SLC16A1	1	1	1	1	24400000	28001000	18299000	12783000	1	1	1	1
SLC16A3	1	46884000	47618000	27881000	30559000	31902000	21444000	24726000	24339000	26377000	21326000	30164000
SLC1A4	1	1	1	1	1	1	1	1	25684000	9986700	10023000	10929000
SLC1A5	40247000	51963000	44716000	37827000	37978000	36436000	30341000	41065000	161290000	101130000	141190000	130130000
SLC25A3	1	21623000	1	11763000	13931000	19488000	1	1	19538000	1	1	16347000
SLC25A6	23810000	17084000	20180000	18732000	26635000	15437000	13325000	12569000	23585000	10189000	14842000	16909000
SLC2A1	1	11732000	13251000	15427000	25654000	27064000	29260000	38370000	1	1	1	1
SLC39A14	28960000	37187000	25697000	31611000	48450000	33929000	33276000	45061000	1	15242000	19409000	16070000
SLC3A2	73081000	69210000	68306000	73836000	94739000	71042000	62444000	74813000	173610000	125830000	142780000	138770000
SLC44A1	1	17370000	15681000	21210000	12641000	17870000	19844000	20573000	1	1	1	1
SLC4A7	1	6382900	6541300	6336500	6841200	6971200	5823100	1	1	1	1	1
SLC7A1	1	11396000	7516900	1	19118000	9955100	1	1	1	14805000	13089000	15154000
SLC7A5	1	1	1	1	1	5091500	1	1	29570000	29500000	18260000	1
SLC9A3R1	1	1	18099000	1	1	1	1	1	11596000	16280000	1	1
SMS	17237000	27521000	21003000	21018000	34202000	32759000	34437000	30894000	1	17202000	15557000	26343000
SNAP23	1	13973000	8612600	1	1	8880700	1	1	1	1	1	1
SND1	56655000	55390000	50794000	53987000	52837000	59889000	63274000	58417000	49957000	48922000	55615000	66786000
SNRNP200	4637000	7131100	5838600	7521500	11099000	9772500	10943000	11283000	14499000	19262000	21446000	22515000
SNRNP70	1	1	1	12487000	9181200	16718000	11350000	14110000	18278000	15456000	16365000	17861000
SNRPD1	1	26224000	27566000	30132000	24135000	37704000	34973000	41872000	60309000	32512000	1	37089000
SNRPD2	1	1	1	1	1	1	1	1	27227000	36460000	1	51522000
SNRPD3	1	1	1	1	36744000	1	42242000	52317000	98999000	76609000	1	93688000
SNRPE	1	18398000	28649000	18258000	34398000	29866000	25736000	29000000	66478000	44239000	36119000	48318000
SNRPF	28677000	1	20171000	1	18000000	22780000	24876000	22230000	40382000	38902000	43241000	63789000
SNRPN;SNRPB	1	7855800	7109000	1	1	1	7130100	1	1	31328000	33725000	44748000
SOD1	83078000	42873000	62617000	85067000	56795000	62297000	60442000	63657000	26698000	46136000	43608000	26183000
SOD2	98101000	62396000	100050000	90702000	70591000	94853000	52714000	54633000	9462600	20811000	20721000	11021000
SPARC	3662400000	2947100000	3720100000	4751600000	2774400000	4159100000	3813800000	4320500000	1229400000	1571500000	1738000000	1230500000
SPOCK1	479410000	402820000	523710000	525730000	520190000	532480000	520200000	434920000	81910000	74826000	90618000	67190000
SPON2	1436100000	1802500000	2395600000	1701100000	1812200000	1763400000	1889500000	1928400000	679750000	391420000	369430000	328960000
SPTAN1	37652000	40759000	37191000	41628000	42019000	41636000	45854000	42408000	54968000	52953000	52696000	51888000
SPTBN1	53838000	49557000	44323000	47636000	49814000	51317000	48915000	52956000	66492000	75481000	76554000	82458000
SRI	1	14778000	18212000	12884000	15989000	12743000	14842000	15007000	1	1	12782000	1
SRM	21547000	23629000	19626000	18662000	32475000	21253000	29941000	34295000	49793000	40457000	38177000	35339000
SRP14	11159000	1	1	1	1	1	1	18679000	1	10033000	11733000	9304400
SRP68	1	1	1	1	1	1	1	13286000	1	14442000	14602000	13280000
SRP72	1	1	1	1	1	5102300	5287300	5612200	1	7860800	7042600	1
SRP9	1	1	15522000	15239000	23215000	16394000	19169000	1	1	1	1	1
SRPX	53442000	137950000	137870000	140770000	155790000	158060000	192350000	176110000	4474100	2186500	1818300	2472400
SRPX2	69084000	80751000	79364000	70851000	92194000	74701000	78600000	75849000	23024000	22759000	11932000	25212000
SRSF1	1	4255200	1	1	7138500	6767400	7995700	9141100	76271000	44539000	47448000	58898000
SRSF2	1	31087000	1	1	21194000	1	30970000	34330000	54010000	42229000	50501000	58241000
SRSF3	1	23887000	22099000	24128000	30797000	36360000	42139000	35583000	73260000	60902000	74173000	90668000
SRSF4;SRSF6;SRSF5	21523000	1	13065000	1	1	1	1	15313000	67931000	35257000	33885000	72485000
SSB	7131900	1	8835200	13915000	1	8999300	10054000	9211600	1	11182000	12015000	15027000
SSBP1	20292000	1	11982000	1	1	1	1	1	1	1	1	12037000
SSC5D	33835000	35750000	29757000	27162000	24470000	27648000	31208000	28488000	1	4217300	4081200	3848000
SSR4	26080000	26497000	19313000	27460000	48397000	27645000	22950000	23705000	1	1	1	19188000
SSRP1	1	1	1	1	1	1	1	1	1	8895900	13873000	11241000
ST13;ST13P5;ST13P4	48202000	37074000	37841000	38903000	48438000	46278000	49790000	62859000	179000000	118670000	117360000	125580000
ST3GAL1	11954000	10008000	11940000	1	8186400	1	7331000	1	1	1	1	1
ST6GAL2	42376000	44972000	55228000	47294000	13454000	22730000	25251000	19471000	1	1	1	1
ST6GALNAC5	22428000	18301000	36623000	20543000	13520000	10501000	12004000	9948800	1	1	1	1
STAM	218750000	221020000	228950000	160730000	169210000	237990000	310900000	213000000	1578700000	616490000	927590000	719060000
STC1	130730000	121040000	152200000	131690000	199190000	257120000	277490000	280990000	1	1	1	1
STC2	536710000	810660000	993260000	885190000	684750000	751110000	771250000	705440000	335650000	345700000	266720000	211630000
STIP1	27076000	29106000	30633000	29324000	34345000	23955000	30226000	25395000	27732000	27995000	30547000	25844000
STK24	1	1	7118000	7064000	6639900	8626900	9341200	9783500	1	6515700	9101300	8593000
STMN1	1	16267000	1	18663000	1	15408000	10833000	1	1	1	1	1
STOM	60151000	54769000	44978000	42012000	45242000	47895000	41238000	42397000	27801000	28387000	21392000	18464000
STRAP	31983000	25293000	33568000	28631000	43659000	32684000	31847000	38277000	31927000	25722000	28508000	24485000
STUB1	1	1	1	1	1	1280100	1103100	1	1	1	1	1
STX12	13457000	10003000	12726000	12400000	8042900	10291000	7695100	10309000	1	1	1	1
STX4	1	1	1	24329000	1	1	1	18614000	1	1	1	1
SUGT1	1	17439000	1	16696000	13781000	15168000	15093000	11591000	1	13536000	1	1
SULF2	1	1	1	1	1	1	1	1	16024000	22607000	1	19692000
SUMO2;SUMO3;SUMO4	1	1	1	35732000	1	53707000	1	1	1	1	1	1
SURF4	1	14961000	19326000	15254000	16649000	20153000	15660000	15437000	23619000	16349000	20167000	20294000
SVEP1	13847000	17616000	14345000	16155000	28458000	23876000	24256000	24521000	26789000	31221000	35629000	43427000
SYNCRIP	47435000	41399000	52010000	50051000	60966000	51096000	62338000	61984000	40974000	46991000	38628000	41932000
TAGLN	420640000	282620000	356980000	369340000	172500000	276940000	256330000	229880000	258990000	273020000	288270000	215220000
TAGLN2	301650000	306320000	349070000	345860000	345620000	293010000	350330000	296650000	441240000	224110000	282870000	261400000
TALDO1	114110000	71953000	95299000	98949000	87790000	110670000	97882000	87105000	51898000	53135000	56438000	56836000
TARS	37859000	33307000	39442000	39599000	39409000	58662000	35270000	40095000	57511000	60305000	35906000	46319000
TBCA	38010000	1	48968000	35866000	23448000	22505000	23542000	22191000	1	1	1	1
TCEB1	9044400	1	16274000	11604000	13110000	12339000	12809000	17676000	1	1	1	9559400
TCEB2	1	11095000	1	12070000	13059000	11423000	1	1	1	1	1	1
TCOF1	1	1	1	1	1	1	1	1	1	7143900	4621400	4432700
TCP1	111580000	111370000	109350000	109630000	93337000	121730000	120850000	124210000	146810000	156480000	137470000	166820000
TF	89670000	57940000	70832000	78050000	69254000	71263000	79333000	73854000	1	57033000	1	1
TFG	1	1	17854000	33339000	23253000	22756000	32284000	30478000	1	1	1	24883000
TFPI	80331000	62410000	63585000	64080000	127340000	80463000	87223000	108300000	48128000	31490000	34566000	37812000
TFPI2	429480000	411940000	353860000	339470000	499850000	434730000	468760000	427140000	41163000	47791000	62478000	64943000
TFRC	33928000	35068000	36349000	42224000	45725000	40899000	43963000	43648000	21605000	17024000	23169000	21509000
TGFB1	163660000	158900000	146020000	162600000	167760000	162210000	191090000	187100000	26603000	37465000	30865000	40721000
TGFB1I1	1	1	1	1	1	1	1	1	13699000	13506000	14834000	13499000
TGFB2	1	1	1	1	1	1	1	1	17251000	16514000	28105000	21382000
TGFBI	3648800000	5493200000	4822800000	4924900000	5593800000	5561100000	5409000000	5788200000	1220900000	1159200000	1196900000	1060200000
TGM2	42875000	53382000	56095000	54836000	55758000	58294000	61039000	61282000	94142000	79539000	80186000	85388000
TGOLN2	7294900	7330200	5943600	1	1	3655800	1	1	7818400	6204900	1	1
THBS1	625730000	678540000	565430000	524490000	978440000	1140600000	1122800000	1144800000	456120000	525840000	565720000	652570000
THBS2	293000000	369610000	311980000	311830000	293760000	353660000	346020000	362440000	521830000	585270000	595070000	701870000
THBS3	9045900	13073000	11014000	12562000	5414600	6169000	4186800	9123500	26314000	47909000	39830000	58455000
THBS4	1	1	1	1	1	1	1	1	13648000	1	1	10031000
THOP1	1	1	11321000	10571000	1	10243000	9202700	11331000	1	1	1	1
THY1	186720000	171520000	177240000	195720000	217480000	286200000	205630000	199280000	648660000	328180000	400430000	342780000
TIAL1;TIA1	1	1	1	1	1	5705300	6165200	5170500	1	1	1	1
TIMP1	10169000000	9104400000	7920700000	10818000000	15780000000	10050000000	11516000000	13361000000	1230800000	781470000	1004000000	667300000
TIMP2	443780000	403200000	439120000	470910000	562750000	468690000	400510000	408270000	116230000	149660000	167540000	210240000
TIMP3	22121000	23159000	23221000	22436000	71217000	48488000	63826000	64730000	10430000	13894000	10431000	15640000
TKT	186220000	125250000	138860000	159440000	169690000	136980000	134680000	127190000	75185000	94867000	103650000	65388000
TLN1	134290000	124360000	125690000	125440000	132360000	138260000	150290000	141240000	277480000	235010000	231940000	236990000
TMED10	26783000	13842000	19745000	19543000	13942000	17039000	14472000	17859000	40932000	21712000	28247000	20876000
TMED2	1	1	1	1	1	5362700	4422200	1	8133600	1	1	1
TMED7-TICAM2;TMED7	1	11874000	9274300	13923000	10783000	15600000	13734000	14377000	1	1	1	13054000
TMEM132A	27397000	29260000	30917000	32567000	18701000	20953000	18933000	19878000	1	1	1	1
TMEM2	13835000	17519000	22957000	18351000	18799000	19052000	23354000	20974000	9403800	1	1	1
TMOD3	13730000	8810300	13406000	9766200	9809700	11165000	11308000	12776000	1	1	1	1
TMPO	1	1	1	1	1	1	1	1	10029000	10863000	1	10808000
TMSB10	129050000	107850000	1	187880000	1	116510000	1	120150000	136220000	1	101300000	1
TMSB4X	483110000	376790000	397450000	615840000	129970000	258920000	355940000	380690000	272350000	214390000	1	1
TNC	197470000	249030000	227740000	217160000	231550000	221330000	208640000	237340000	6854800	10033000	7673500	15158000
TNFAIP6	109300000	101940000	95024000	100040000	78309000	81910000	92103000	85118000	30170000	14027000	15973000	23180000
TNPO1	19066000	21202000	28548000	31010000	35804000	26738000	40633000	33457000	29313000	44370000	38958000	30305000
TNPO3	1	2609700	1	1	1	5220900	3002700	3008900	1	1	1	3487400
TOLLIP	130060000	138260000	117270000	134330000	146080000	132470000	125650000	149280000	300945285	253476534	284347892	244878000
TOM1	4437300	8106400	9458000	9493200	8105500	10544000	8121700	10338000	1	10316000	8687100	6533100
TOR1B	30351000	17406000	19787000	17906000	16932000	18877000	17686000	28428000	1	1	1	1
TP53I3	17389000	14880000	1	20954000	1	22652000	23007000	16539000	1	1	1	1
TPBG	17917000	50816000	45381000	44767000	50826000	59606000	59993000	65529000	16282000	1	9997800	11014000
TPD52L2	37711000	28405000	34707000	38032000	41479000	39692000	46577000	42281000	28235000	35303000	37284000	32103000
TPI1	332560000	234680000	316080000	332970000	315300000	308840000	340260000	319980000	133640000	166150000	173180000	136340000
TPM1	157120000	108680000	134200000	108920000	61291000	94725000	90660000	82137000	157660000	206570000	196340000	148650000
TPM2b	190870000	146350000	192680000	198070000	144960000	155210000	161300000	140180000	137970000	304370000	275590000	189690000
TPM4	344630000	268760000	289410000	303060000	262270000	309790000	407610000	317780000	183080000	201280000	197000000	127920000
TPP1	1	46212000	52044000	64585000	47576000	36498000	44650000	38628000	19330000	27366000	27039000	29181000
TPP2	1	12174000	1	14372000	14671000	12906000	13071000	10487000	1	11793000	12616000	12391000
TPST1	1	1	7764500	4509900	3997100	3620600	4503700	3270400	1	1	1	1
TPT1	121190000	156920000	186680000	183210000	207900000	115190000	109840000	121250000	61579000	24813000	62428000	25805000
TRA2B	1	1	1	1	1	1	1	1	5473400	4124800	1	1
TRHDE	7629000	1	9917700	6052900	6971300	6569900	5169800	7384700	1	1	1	1
TRIM28	1	1	1	1	1	1	11735000	9969500	12789000	21321000	18893000	15217000
TROVE2	1	14176000	15028000	16148000	1	15991000	30873000	23199000	1	19208000	1	1
TSKU	17722000	22890000	29156000	17358000	20962000	20006000	18114000	18717000	10474000	1	1	12738000
TSN	21189000	1	1	1	18479000	19231000	27741000	23922000	1	1	1	1
TSPAN14	1	3558800000	3401400000	2766400000	1	2730800000	3727500000	1	1	1	1	1
TSPAN4	1	14718000	1	10515000	31393000	13582000	15400000	1	1	8966800	1	1
TSPAN9	1	22006000	1	25998000	33137000	26178000	42888000	42393000	1	1	1	1
TSTA3	1	1	15350000	1	1	1	11670000	1	1	14126000	1	1
TTYH3	1	16518000	8450200	7968400	1	1	7049200	7510700	1	1	1	1
TUBA1A;TUBA3E	50665000	78586000	70626000	68097000	76155000	96849000	57137000	75685000	165440000	66794000	90043000	94718000
TUBA1B	215460000	292320000	259850000	265640000	352890000	332240000	373900000	387130000	509000000	312900000	395540000	388430000
TUBA1C	12724000	10921000	13473000	17781000	19113000	20044000	17518000	15951000	1	24318000	27050000	21499000
TUBB	142750000	179060000	187550000	163600000	341850000	272010000	241870000	285510000	479600000	228820000	311440000	347980000
TUBB1	1	1	1	1	1	1	1	1	21289000	16187000	14660000	15057000
TUBB2A;TUBB2B	21348000	20944000	20164000	1	1	22542000	22136000	28491000	29372000	1	38756000	36589000
TUBB3	41609000	47532000	37700000	38003000	48610000	54629000	48431000	67071000	62962000	62022000	66369000	81625000
TUBB4B	208410000	264650000	233370000	241510000	290350000	292120000	324320000	298070000	376350000	297880000	352860000	353910000
TUBB6	27834000	24423000	21798000	29199000	30709000	30063000	37020000	28525000	70995000	41083000	46287000	52930000
TUBB8	22105000	33361000	29347000	29286000	52282000	46645000	35609000	30694000	1	87655000	62690000	86810000
TUFM	7151300	14681000	14207000	12743000	9266200	11175000	10906000	14830000	30898000	16459000	22664000	24432000
TWF1	45682000	34285000	38923000	46138000	1	38204000	1	33039000	1	1	1	1
TWF2	77468000	55566000	73219000	75280000	56529000	56897000	67655000	57945000	15280000	28241000	35089000	18104000
TWSG1	29795000	32606000	39924000	48107000	1	36509000	53216000	56766000	83245435	94334675	73378654	83234432
TXN	441940000	210080000	357630000	480290000	229750000	368480000	329680000	328510000	226760000	115710000	127040000	78949000
TXNDC17	28106000	15688000	21299000	21874000	37718000	27852000	28655000	23355000	1	11800000	10860000	7887600
TXNDC5	152210000	144100000	167160000	181710000	129280000	137200000	145300000	136780000	62804000	62900000	57717000	44505000
TXNL1	14883000	10529000	12055000	13278000	14931000	12286000	16120000	13379000	1	1	1	1
TXNRD1	85858000	88647000	77611000	91997000	75640000	80876000	112500000	114470000	43773000	46806000	45334000	41044000
TYMP	1	45892000	31705000	26706000	1	1	29458000	33744000	21896000	42149000	23066000	30450000
U2AF1;U2AF1L4	1	1	1	1	7722300	7361500	6673700	1	47406000	1	13049000	17337000
UAP1	9624000	10816000	13144000	17711000	23052000	19270000	14503000	13078000	7179400	9988600	7058300	15301000
UBA1	57324000	63682000	57039000	59071000	72566000	68942000	71286000	76986000	143960000	96305000	114150000	100110000
UBA2	8432800	8922400	9255500	5042500	8029400	9866400	13517000	10636000	23953000	17280000	19357000	16479000
UBE2D3;UBE2D2	1	45233000	47541000	57565000	57932000	46474000	47739000	40363000	1	1	1	21973000
UBE2I	9847400	1	1	1	12033000	13830000	18372000	12529000	6071000	1	1	1
UBE2K	1	23258000	16849000	28120000	21047000	20635000	26220000	17258000	1	1	1	1
UBE2L3	22634000	11605000	30816000	12964000	15633000	14527000	11285000	9163100	1	1	1	8762100
UBE2M	38597000	24361000	24084000	11554000	13175000	17965000	17449000	14146000	19790000	17796000	16254000	25931000
UBE2N;UBE2NL	95469000	74049000	84863000	93195000	60497000	57799000	54967000	56870000	37797000	55100000	56494000	37861000
UBE2V1;TMEM189-UBE2V1;UBE2V2	67575000	54876000	72192000	99304000	57327000	56328000	62317000	50876000	15801000	17337000	20114000	18878000
UBE2Z	1	11941000	12978000	8775200	1	9630000	8468900	9136800	14988000	1	1	14833000
UBQLN2	8771700	9112100	9444800	7860400	7068400	8237600	8835300	6705300	11845000	22418000	15247000	18335000
UBR4	1	7543900	8088600	7943900	8646900	8656800	8448500	9530400	9820700	21108000	11622000	10890000
UCHL1	421200000	299150000	382600000	441170000	348720000	318050000	380240000	330510000	155220000	170100000	231590000	167950000
UCHL3	18073000	17327000	19548000	18466000	13009000	15862000	20390000	18437000	1	15919000	19268000	1
UFD1L	2566400	1	5891700	5844200	1	3060300	6039400	1	1	1	1	1
UGDH	35661000	41725000	38631000	42052000	38567000	43775000	37823000	46103000	48765000	46866000	52082000	59622000
UGGT1	9446900	10982000	15783000	15044000	13322000	14161000	16323000	13995000	1	9554700	7385500	4515100
UGP2	33593000	40448000	43261000	47381000	43425000	46255000	44328000	45078000	54092000	42461000	37536000	29483000
ULBP2;RAET1G;RAET1L	45110000	39150000	48189000	43591000	23723000	31084000	29370000	33915000	1	1	1	1
UROD	1	7804400	9340000	9050100	7725200	9318500	8918500	7762000	1	3632600	1	1
USO1	19731000	28371000	28555000	19335000	20698000	18894000	19383000	18995000	60779000	51680000	46161000	62792000
USP14	18444000	16113000	15650000	22219000	20801000	23413000	23722000	28024000	14792000	16514000	18746000	12339000
USP5	10149000	19659000	21353000	17679000	24730000	18829000	19383000	21397000	16434000	14801000	18081000	14526000
USP7	1	1	4190800	1	1	1	5367100	4112000	5487300	1	1	1
USP9X	1	1	1	3108100	1	1	2094000	2081300	11011000	6203600	1	14961000
VAPA	1	6871800	7901100	1	13532000	9398300	6961400	1	17065000	21723000	1	17459000
VARS	11199000	14050000	15466000	13336000	14447000	13643000	18613000	14503000	36548000	22069000	27287000	24196000
VASN	186950000	191130000	175300000	199710000	146090000	158660000	168860000	183470000	57268000	60642000	64497000	39672000
VASP	36138000	36188000	38584000	34371000	19914000	37964000	34068000	34493000	34463000	28363000	35327000	36702000
VAT1	70187000	76062000	78750000	74053000	82100000	85219000	88021000	88749000	64890000	68302000	74258000	78276000
VAT1L	11730000	1	1	15999000	12186000	1	13185000	1	20991000	1	10715000	10495000
VBP1	1	22095000	20869000	21440000	1	21963000	30471000	28241000	1	20935000	36484000	31187000
VCAN	2447600000	2626200000	2378000000	2241000000	2049100000	2333500000	2001700000	2403000000	988220000	919120000	1025400000	1064200000
VCL	154360000	134550000	151820000	142860000	117730000	144200000	134300000	140190000	99754000	104390000	117040000	93743000
VCP	133340000	139560000	134800000	143740000	164490000	144950000	151370000	155270000	103200000	91221000	92189000	80795000
VDAC1	24731000	25502000	27614000	26222000	33277000	39247000	33771000	37116000	36738000	24885000	36107000	27955000
VDAC2	29154000	25312000	32693000	26355000	32770000	38559000	36953000	40058000	55560000	1	23441000	21406000
VEGFA	1	39634000	1	32430000	43725000	81591000	56676000	55117000	1	49876000	1	1
VEGFC	24878000	30986000	29058000	23284000	25803000	72556000	44424000	35957000	6031900	7411700	1	7702900
VIM	3236600000	2822700000	3108300000	3148500000	2821000000	2858300000	3595600000	3747300000	1506000000	1594500000	1449600000	1283400000
VPS29	1	1	20061000	1	10411000	19079000	20348000	27895000	1	1	1	1
VPS35	39313000	39194000	42980000	32948000	55778000	46802000	47003000	51230000	49254000	55509000	54337000	48630000
VTA1	1	9961900	13806000	10721000	9366200	1	10140000	6645400	1	1	1	6481700
VTN	1	11646000	11258000	1	10051000	16884000	10114000	1	48456000	46640000	40910000	61197000
VWA1	16524000	18370000	16814000	14920000	24412000	22277000	20705000	24392000	1	1	1	16386000
WARS	38438000	27206000	36439000	31682000	36298000	29599000	37060000	32577000	51614000	47540000	37816000	32823000
WDR1	214530000	170950000	164860000	182980000	176340000	157350000	166500000	123870000	134060000	121540000	139220000	156570000
WDR77	1	7288400	12828000	9551700	7953300	7671100	9916300	6917200	1	14993000	1	1
WNT5A	82035000	61967000	66619000	60926000	54661000	42960000	47769000	47007000	19876000	8546400	1	7816500
XPNPEP1	10637000	8616600	13640000	12745000	11410000	11200000	10245000	12999000	9682100	7356200	8871300	7416300
XPO1	48742000	61976000	67220000	60808000	111780000	82793000	75224000	86265000	133430000	81514000	101640000	117850000
XPOT	3363100	1	4613300	1	1	1	1	5599400	7684200	8176100	8743300	7259600
XRCC5	1	11824000	10575000	10597000	16338000	15621000	14404000	14701000	21471000	34732000	34040000	30059000
XRCC6	10582000	10481000	12556000	11118000	21002000	19448000	19243000	21321000	52584000	32304000	36908000	43928000
XYLT1	183940000	177910000	189120000	195530000	147560000	134410000	147360000	148520000	40104000	42015000	50933000	37415000
XYLT2	6612500	8336700	8832700	8589300	8499600	7585100	6485900	9132400	1	1	7580100	1
YARS	12493000	15950000	14036000	12738000	15465000	13143000	12924000	11719000	31224000	17548000	16195000	21913000
YBX1	54462000	38120000	34162000	31115000	15343000	21926000	20163000	18455000	33595000	39553000	32613000	27543000
YKT6	1	1	14103000	12902000	8069600	10794000	13315000	13009000	4129200	1	5109200	1
YWHAB	153370000	119240000	106670000	118160000	97683000	104380000	104200000	84796000	52807000	61085000	60877000	45158000
YWHAE	751240000	499810000	558800000	615910000	440950000	517300000	501100000	440120000	208310000	309580000	300420000	205120000
YWHAG	232630000	196500000	232380000	221050000	188350000	252850000	239180000	191990000	66750000	97911000	108530000	69494000
YWHAH	87128000	68530000	62989000	49746000	52539000	57920000	53307000	49005000	46240000	66237000	59565000	66700000
YWHAQ	170500000	132120000	151540000	181690000	167170000	148330000	141800000	133220000	108720000	127970000	126600000	111860000
YWHAZ	474400000	376730000	520970000	555020000	445730000	518770000	475340000	466370000	144240000	173180000	162760000	127300000
ZYX	58914000	39656000	35567000	33494000	16299000	19771000	20638000	19389000	51973000	70333000	56789000	48271000
